# Supplementary material for: RANK drives structured intestinal epithelial expansion during pregnancy
Source: Nature. 2024 Dec 4;637(8044):156–66. doi: 10.1038/s41586-024-08284-1 (PMC11666467; doi:10.1038/s41586-024-08284-1)
Supplement: Supplementary file 7 — Source Data Fig. 1 [file 41586_2024_8284_MOESM7_ESM.xlsx]

## Sheet: Figure_1
	Figure_1f			Figure_1b			Figure_1h
	Numbers of surviving organoids			Organoid area (μm2 x 103)				Ratio of organoid numbers
	Control (n=22)	RANKL (n=22)		Control (n=185)	RANKL (n=222)		Passage numbers	Control (n=10)										Control + RANKL (n=10)										BMPi (n=10)										BMPi + RANKL (n=10)
	2	17		7.823	25.887		0	1.18644	1.18644	0.762712	1.10169	0.762712	0.955414	1.0828	1.11465	0.828025	1.01911	0.806452	1.45161	0.860215	0.967742	0.913978	1.35802	0.864198	1.08025	0.895062	0.802469	1	1.11111	0.933333	1	0.955556	0.803109	1.39896	1.1399	0.829016	0.829016	0.993976	1.05422	0.542169	0.993976	1.41566	0.868421	1.10526	1	1.02632	1
	2	9		37.661	29.351		1	0.860927	0.695364	0.860927	1.3245	1.25828	1.05903	1.05903	0.885417	1.12847	0.868056	0.672221	0.672221	0.504166	0.630207	0.798262	0.201903	0.134602	0.0673011	0.218729	0.0673011	0.761719	1.42578	1.23047	0.644531	0.9375	1.06557	1.27049	0.983607	1.02459	0.655738	0.647812	0.797307	1.84377	0.697644	0.747475	0.291415	0.874245	0.562015	1.12403	0.624461
	1	10		22.573	35.022		2	0.724638	0.748792	1.03865	1.40097	1.08696	0.910112	1.16854	0.764045	1.11236	1.04494	0.214534	0.306478	0.429069	0.337125	0.459716	0.0871133	0.0217783	0.141559	0.163337	0.0544458	0.588235	1.32353	1.21324	1.17647	0.698529	1.02247	1.08989	1.17978	1.07865	0.629213	0.647812	0.797307	1.84377	0.697644	0.747475	0.525015	0.490775	0.616322	0.627735	1.30112
	1	10		22.949	72.45		3	0.65534	0.800971	1.04369	1.52913	0.970874	0.831776	1.11215	1.00935	1.08411	0.962617	0.0307965	0.0615931	0.0307965	0.0923896	0.0615931	0.0996308	0.0452867	0.153975	0.0724588	0.0452867	1.0625	1.03125	0.90625	1.21875	0.78125	0.952381	1.07143	0.845238	0.964286	1.16667	1.01657	0.931852	0.889495	0.804782	0.931852	0.653008	0.858584	0.919048	0.713471	0.967419
	4	4		12.554	26.219
	2	7		23.84	28.25
	3	14		22.064	16.454
	1	9		10.589	47.442
	7	6		4.011	24.626
	2	19		8.244	65.18
	4	18		18.346	16.725
	2	17		17.384	33.743
	0	2		14.307	11.591
	1	7		4.614	22.147
	6	4		16.554	23.132
	2	3		23.519	34.778
	6	5		37.279	8.188
	0	6		15.248	44.499
	3	6		27.287	22.689
	4	7		35.304	58.928
	0	6		44.278	7.657
	7	6		14.75	17.655
				14.136	35.149
				39.248	36.305
				6.772	34.656
				4.852	20.559
				25.511	6.174
				57.7	32.759
				30.374	18.379
				16.222	42.706
				14.65	22.894
				46.208	24.902
				10.473	12.592
				32.272	19.956
				15.043	21.068
				30.313	21.096
				17.306	40.338
				22.96	20.731
				16.194	22.136
				18.313	18.512
				19.519	73.064
				7.043	17.218
				9.505	41.982
				14.462	42.103
				11.635	28.991
				24.891	30.518
				44.045	11.558
				18.85	70.508
				21.262	26.861
				7.878	26.623
				10.136	12.686
				45.517	17.123
				13.256	30.247
				4.791	51.719
				22.031	33.838
				39.868	27.292
				29.893	36.764
				33.854	48.289
				73.219	19.453
				20.98	32.626
				24.172	17.455
				8.255	17.223
				28.194	74.674
				6.351	43.038
				10.252	51.619
				14.407	32.349
				15.22	76.5
				11.248	67.277
				9.815	35.149
				18.828	9.461
				11.807	63.365
				29.4	13.455
				15.525	41.733
				17.92	22.496
				18.44	48.493
				16.819	45.423
				36.869	94.785
				18.352	13.876
				28.371	15.043
				12.598	41.506
				19.276	108.6
				22.075	32.416
				32.98	56.267
				26.214	19.796
				18.556	13.937
				47.813	17.04
				31.929	26.236
				46.446	36.322
				26.573	27.685
				20.432	22.302
				32.045	36.349
				20.897	53.429
				48.754	19.508
				16.432	66.48
				16.471	20.703
				20.731	108.285
				50.397	94.829
				22.711	21.893
				9.688	32.825
				18.905	35.027
				27.752	42.878
				20.377	58.192
				40.881	18.789
				13.926	37.921
				23.547	24.659
				23.215	27.602
				13.256	22.717
				22.534	17.594
				14.23	13.909
				18.883	82.038
				29.019	53.058
				55.52	56.637
				15.143	70.464
				26.579	17.522
				16.991	28.476
				28.2	15.939
				62.225	28.073
				18.058	42.994
				19.065	66.115
				18.722	71.576
				39.791	54.38
				14.285	41.561
				70.978	52.77
				6.606	18.617
				46.015	18.379
				18.65	69.246
				22.402	90.458
				25.03	61.777
				45.711	59.188
				32.382	35.536
				17.97	29.887
				71.244	45.506
				17.898	21.605
				26.584	55.05
				22.225	47.57
				20.216	64.743
				28.919	35.105
				9.815	36.576
				47.332	38.656
				28.714	54.131
				46.823	31.84
				12.349	89.236
				19.519	26.9
				21.793	20.554
				25.456	46.054
				41.058	80.854
				12.26	40.775
				13.754	53.351
				25.356	24.487
				31.331	38.092
				31.27	34.761
				23.176	77.169
				32.028	35.309
				27.497	68.245
				23.409	87.996
				25.439	58.336
				12.863	97.452
				11.668	27.209
				24.443	37.24
				19.945	28.139
				40.704	53.556
				59.003	80.732
				41.25	83.543
				46.003	48.272
				24.277	23.016
				25.389	24.471
				33.677	41.71
				107.283	33.5
				19.525	46.352
				50.419	41.218
				36.051	26.12
				27.37	81.894
				11.668	94.536
				19.054	72.046
				12.244	27.309
				31.254	47.099
				41.307	17.367
				42.242	42.551
				23.84	68.71
				20.864	55.636
				11.065	50.115
				47.503	55.935
				39.863	40.062
				43.912	25.926
				52.953	19.475
					38.053
					57.307
					46.99
					86.573
					31.789
					38.196
					44.877
					44.126
					87.122
					53.264
					57.603
					57.384
					92.44
					40.327
					33.799
					51.697
					79.349
					20.681
					49.567
					40.344
					13.693
					39.807
					61.246
					50.297
					51.752
					15.48
					22.081
					96.6
					41.639
					49.063
					20.393
					35.215
					28.333
					21.693
					18.418
					26.927
					34.308
