# Supplementary material for: RANK drives structured intestinal epithelial expansion during pregnancy
Source: Nature. 2024 Dec 4;637(8044):156–66. doi: 10.1038/s41586-024-08284-1 (PMC11666467; doi:10.1038/s41586-024-08284-1)
Supplement: Supplementary file 8 — Source Data Fig. 2 [file 41586_2024_8284_MOESM8_ESM.xlsx]

## Sheet: Figure_2
																																					Figure_2g
																																						Ratio of organoid numbers
																																					Passage numbers	Control (n=4)				RANKL (n=4)
																																					0	1.39759	0.819277	0.86747	0.915663	0.875	0.791667	1.33333	1
																																					1	1.21905	0.838095	0.87619	1.06667	0.625794	0.691667	0.526984	0.65873
																																					2	0.684211	1.10526	1.35088	0.859649	0.121345	0.591557	0.48538	0.257858
																														Figure_2e
																														OLFM4+ cell number / crypt			Villus length
	Figure_2a											Figure_2b								Figure_2c										caRANKvil-Tg; Traf6fl/+ (n=172)	caRANKvil-Tg; Traf6fl/fl (n=299)		caRANKvil-Tg; Traf6fl/+ (n=40)	caRANKvil-Tg; Traf6fl/fl (n=167)
	Villus surface area (105xμm3)			Villus volume (106xμm3)			Villus length (μm)					OLFM4+ cell number/ crypt								Villus surface area (105xμm２)			Villus volume (106xμm3)			Villus length (μm)				12	16		494	473
	Control (n=126)	caRANKvil-Tg (n145)		Control (n=126)	caRANKvil-Tg (n145)		Control (n=126)	caRANKvil-Tg (n145)				3 wks old		4 wks old		5-8 wks old				Control (n=47)	caRANKvil-Tg (n=65)		Control (n=47)	caRANKvil-Tg (n=65)		Control (n=47)	caRANKvil-Tg (n=65)			8	16		481	570
	1.53955	2.19339		2.78794	3.80661		455	455				Control (n=234)	caRANKvil-Tg (n=205)	Control (n=162)	caRANKvil-Tg (n=110)	Control (n=203)	caRANKvil-Tg (n=178)			4.02446	3.06096		7.81794	5.55926		702	769			6	11		516	557
	1.76301	2.82796		3.91565	5.66996		638	638				4	10	8	12	11	6			3.90307	2.39394		7.09657	4.39725		765	673			11	15		378	622
	1.97654	2.98777		3.35664	6.28654		834	834				1	8	9	11	11	6			3.71262	2.91029		7.73606	5.25572		786	740			8	14		536	529
	2.49282	2.84703		5.51206	5.14586		706	706				6	14	10	12	11	6			3.39114	1.55392		6.77433	2.91938		660	323			8	12		599	608
	1.90828	3.2565		3.90477	6.20745		673	673				5	9	15	11	10	7			4.2182	2.19046		8.53795	4.41614		789	438			9	11		433	553
	2.65871	3.32512		5.15551	6.07262		867	867				5	11	11	10	10	9			3.29507	3.65163		6.94981	6.85773		725	768			8	12		446	519
	2.21861	2.87454		4.84834	5.33051		768	768				0	11	13	10	8	5			4.12166	2.99324		8.77606	5.37461		805	728			7	13		402	547
	1.77012	2.56056		3.21545	4.51943		553	553				7	11	9	9	10	4			3.98827	2.71551		8.55638	5.31063		818	496			7	14		376	486
	2.22664	2.53623		4.41006	4.77305		730	730				3	11	12	12	10	5			3.26992	2.67004		6.27977	4.31917		582	503			9	14		413	421
	1.93376	2.18136		3.35816	3.82473		839	839				6	11	14	13	15	6			3.2917	2.45502		7.18836	4.34517		443	681			8	14		489	421
	3.32692	2.18933		7.00957	4.77874		961	961				10	10	12	14	14	4			5.47916	2.6482		11.082	4.99477		783	583			7	11		535	479
	1.76602	2.428		3.48348	5.78908		621	621				9	9	11	12	14	4			2.44553	2.41228		4.64737	4.4104		655	505			9	11		496	596
	2.73702	1.77689		5.09361	3.94967		964	964				5	10	13	9	10	5			3.72789	2.95405		7.32273	5.53823		559	639			6	13		531	448
	2.29924	1.77905		4.61403	4.31845		804	804				6	8	17	10	11	4			4.22721	2.62316		8.87871	4.68634		752	516			6	13		419	369
	1.88439	1.6352		3.25484	3.13789		703	703				9	11	10	14	11	4			3.7073	2.38187		7.4402	4.32245		829	685			10	12		353	429
	1.27162	2.04383		2.61964	4.35452		537	537				5	11	13	13	12	5			3.19657	3.57015		6.38066	6.64945		721	684			7	16		398	475
	1.95582	1.85085		3.10056	3.46243		661	661				6	7	12	14	9	7			4.4224	3.11109		8.83258	6.87287		826	703			8	13		243	476
	2.03637	2.59125		3.98942	5.93556		889	889				10	7	13	12	13	4			3.28211	3.02191		6.36321	6.66805		697	555			5	13		252	520
	2.09705	2.73946		3.87227	5.82024		771	771				13	12	13	13	10	5			4.92078	2.90914		10.917	6.70793		876	524			10	15		357	404
	2.46698	2.18142		4.59064	4.795		903	903				7	13	12	10	10	6			4.9325	2.47928		10.5702	5.47851		879	527			8	13		368	594
	0.863513	2.39906		1.59042	5.87177		305	305				8	10	13	12	12	7			2.50827	1.6344		5.11584	2.83465		694	496			12	12		348	624
	1.63301	1.99719		3.10193	4.29085		631	631				5	9	8	16	8	3			3.51833	3.38613		6.71604	7.30348		671	611			7	12		278	624
	1.67988	1.91377		2.4007	3.98032		626	626				6	11	9	17	10	2			5.19694	3.94319		10.2018	8.76843		825	640			7	9		321	452
	1.55615	1.85763		2.80585	3.63802		565	565				7	1	12	15	15	7			2.71023	2.53625		5.33893	5.64479		599	526			8	11		420	386
	2.79566	2.50738		4.55558	5.53662		908	908				6	12	9	8	15	5			4.33094	2.85301		9.03545	6.25493		810	539			10	7		408	360
	1.53334	3.06569		2.99045	6.59341		520	520				5	8	12	17	13	9			6.15316	2.86778		12.8802	6.24425		873	560			11	11		433	428
	1.40533	2.38295		2.24564	5.06907		540	540				10	10	14	13	8	3			3.58381	2.84396		7.04105	6.50052		773	586			9	16		347	424
	2.4549	2.30529		3.86781	4.73029		907	907				1	7	9	8	10	5			4.63176	3.7099		7.91393	7.73806		929	700			9	11		339	490
	2.16732	2.43361		4.0237	4.73179		781	781				14	7	10	13	9	4			3.71499	3.18964		7.67488	6.28903		798	704			11	15		376	330
	1.18733	1.57241		2.06458	3.46738		424	424				8	5	12	13	11	0			3.75493	0.993492		6.89309	2.03224		736	277			9	14		399	501
	2.00673	2.50566		3.71122	4.71896		839	839				11	8	13	15	15	4			5.42492	3.97183		10.5074	8.27976		835	697			11	11		359	452
	1.43654	2.57818		2.65687	5.4405		583	583				10	11	13	9	9	3			2.49991	3.08998		4.82394	6.23109		651	692			10	12		359	412
	1.95373	2.81475		3.22673	5.55578		806	806				7	11	15	11	13	5			7.0939	3.05588		14.6883	6.05433		816	764			7	10		221	473
	1.8811	2.48622		3.62071	5.03647		574	574				12	1	12	10	11	5			3.77165	3.35864		7.50337	7.17548		815	772			8	9		350	358
	1.69889	2.72798		3.16464	5.27448		625	625				9	7	12	11	13	5			5.27219	2.28496		11.3655	5.13786		845	584			7	10		377	424
	1.89088	2.09369		3.10296	4.34249		574	574				9	12	14	14	11	4			5.21245	4.0521		11.8858	8.88044		752	796			9	15		360	432
	1.80667	2.06254		3.43297	4.66814		582	582				8	16	13	17	11	6			3.57898	2.89409		8.1562	7.73136		716	544			9	14		355	522
	2.05751	1.929		3.67828	3.50264		717	717				6	9	6	12	11	7			5.11634	2.08545		11.6293	4.48934		794	404			9	11		419	512
	2.23482	3.23456		3.75398	6.99545		825	825				9	10	11	16	14	3			4.88038	2.47373		11.7751	5.80895		784	588			10	13			456
	2.17949	2.28576		3.58074	4.71707		825	825				4	10	12	13	10	6			7.40551	2.21846		15.7384	4.37582		760	460			7	12			411
	2.05712	1.78466		3.94018	3.79347		739	739				7	11	11	15	14	3			4.81822	2.66835		12.2877	6.425		789	534			10	10			461
	1.6994	2.60588		3.64382	5.27285		604	604				9	9	8	13	14	4			4.77792	2.29968		11.4164	4.95804		720	549			14	10			372
	1.68451	2.7003		2.91737	5.50795		815	815				10	10	12	15	14	2			4.73212	2.08218		10.6079	4.32043		770	564			5	10			406
	1.79335	2.36922		2.77736	4.23179		796	796				10	13	9	15	10	4			3.97758	2.75988		9.12963	7.68634		724	528			12	9			434
	2.03478	2.0429		4.00576	3.7996		723	723				9	11	11	17	10	2			2.43138	2.45381		4.90835	5.48352		530	524			8	10			370
	1.23773	2.34493		2.11408	4.80236		499	499				6	12	14	11	15	2			4.72214	2.36635		10.0974	5.62991		797	499			8	7			297
	1.51684	2.32101		2.50471	4.76089		697	697				8	10	8	10	8	3			6.42775	2.21144		13.7004	4.56431		774	491			10	10			384
	1.10048	2.69791		2.09365	5.32225		443	443				5	8	12	12	8	5				1.87947			4.37131			448			6	13			303
	1.81182	2.18458		3.22407	4.84198		682	682				7	10	9	10	10	6				1.66742			3.58341			440			9	11			324
	1.30193	2.693		2.48807	5.29712		494	494				6	10	11	10	9	7				2.96399			7.1317			606			9	12			321
	1.51267	2.83754		2.38756	5.76234		551	551				8	8	13	12	9	5				1.94761			3.80049			485			8	12			509
	1.93627	1.96136		3.28103	4.08476		635	635				8	10	8	14	12	5				1.80167			4.15582			498			7	13			534
	1.83701	2.65965		3.29703	4.77836		647	647				3	3	7	9	8	4				1.83628			4.02531			503			7	11			492
	2.15457	1.96185		4.35411	3.68405		861	861				10	9	9	10	12	4				2.22212			4.52075			626			9	12			516
	1.36749	2.36685		2.22554	5.08097		582	582				10	15	13	11	8	2				1.83357			3.93704			433			8	13			464
	1.48476	2.33884		2.67111	4.68072		558	558				12	13	11	12	11	2				1.79094			4.75973			329			8	12			515
	1.93955	2.29418		3.57737	4.58114		603	603				10	11	14	11	13	2				2.37743			5.87903			472			9	9			543
	2.06473	1.9697		4.21336	3.26544		762	762				10	15	12	10	12	6				2.37621			6.43239			494			5	13			500
	2.79855	2.64271		5.19092	4.38917		995	995				9	10	12	11	12	6				2.21719			6.17281			397			4	10			510
	1.81461	2.46788		3.11421	4.51267		626	626				4	12	10	11	13	0				1.77077			4.40192			433			7	14			471
	1.84603	2.61196		3.5764	4.47685		704	704				8	9	9	13	13	5				2.72171			6.6522			550			4	12			591
	1.29446	2.55977		2.47571	4.75428		512	512				8	7	9	9	10	3				2.24349			6.39373			433			7	12			391
	1.98793	1.83349		3.64164	3.33729		778	778				9	7	11	12	8	3				1.99204			4.23179			407			9	9			336
	1.28973	2.79694		2.61906	6.82364		518	518				5	10	10	9	10	7				2.24973			5.27322			547			7	17			427
	2.3757	2.59132		4.49116	4.82398		802	802				6	11	11	11	10	3				2.53758			7.05879			563			7	16			504
	2.40533	2.73073		4.39059	5.43988		949	949				5	10	13	8	10	2													8	16			505
	3.20098	2.00532		5.32606	3.57183		1056	1056				8	8	10	8	10	7													8	10			469
	1.48093	2.51283		2.69495	4.41032		509	509				5	11	13	11	8	2													7	13			485
	3.01149	2.29502		5.96299	4.56979		921	921				7	12	6	8	10	4													9	9			494
	1.68356	2.32577		3.01121	3.92831		518	518				10	8	9	11	9	2													7	11			588
	2.04733	1.36126		3.66584	2.34644		647	647				7	11	10	11	8	6													10	10			590
	1.7374	2.47755		3.26622	4.6143		679	679				8	11	12	13	7	6													8	14			585
	1.7482	2.23261		3.19924	3.98154		592	592				9	9	10	10	13	9													7	11			612
	1.12812	1.68012		1.99786	3.24273		473	473				9	10	9	7	10	6													3	11			546
	2.50431	1.92103		4.44746	3.63831		863	863				6	11	9	11	10	7													6	16			515
	1.5868	2.42075		2.51296	4.5354		635	635				9	7	10	9	6	2													3	17			532
	1.82547	3.28084		3.16136	6.68667		655	655				4	8	10	14	10	9													5	14			593
	2.41002	4.50509		4.50574	9.98786		856	856				7	10	17	12	14	5													5	9			684
	2.20845	2.06923		4.21969	3.41278		776	776				6	10	9	10	13	7													7	16			635
	1.83166	2.32863		3.15868	3.99754		669	669				8	10	10	10	11	6													15	17			603
	0.863285	3.66002		1.51989	7.45164		290	290				7	9	10	11	9	7													14	14			605
	1.51285	2.81422		2.93871	5.67061		522	522				7	12	12	10	12	5													7	11			649
	2.25189	3.168		4.02039	6.8638		765	765				13	12	18	9	11	5													12	15			716
	1.26649	2.4232		2.20386	4.50535		419	419				8	7	12	12	12	5													7	15			587
	1.97536	2.79888		3.46233	5.9256		661	661				7	12	12	11	16	8													2	10			625
	1.95184	2.58704		3.40159	4.70638		700	700				10	6	13	10	11	4													7	16			555
	1.71033	2.14746		3.18532	4.57985		624	624				7	10	12	13	10	5													8	16			634
	1.3822	3.00386		2.4091	6.17089		553	553				6	9	13	19	13	10													7	13			698
	2.60941	3.47042		4.48092	7.37847		886	886				10	9	10	12	14	6													8	13			742
	2.04631	2.86144		3.35994	5.64199		701	701				6	10	7	7	16	7													7	14			687
	1.85502	1.84233		3.42417	3.6877		701	701				7	9	8	11	10	10													4	12			661
	2.10275	3.06042		3.09983	5.79009		709	709				7	3	11	8	10	10													5	9			689
	2.3681	2.30375		3.69043	4.42565		943	943				7	4	12	10	11	7													6	11			609
	1.41855	2.56902		2.56515	4.68853		390	390				0	1	11	13	11	10													3	4			607
	1.48998	2.50921		2.67109	4.31193		541	541				5	8	12	12	14	6													9	18			656
	2.92674	2.884		5.15717	5.86527		755	755				7	7	8	11	8	5													4	12			646
	2.50648	2.82722		5.13832	6.09265		534	534				10	11	19	12	9	6													3	16			427
	1.17356	2.60438		1.74802	5.80131		460	460				8	8	13	10	7	7													5	16			379
	3.09997	2.38871		5.66032	5.0477		771	771				9	7	10	10	11	7													4	15			432
	2.12483	1.64736		3.78825	3.55734		721	721				10	9	9	10	8	8													3	13			513
	1.43216	1.88135		2.64794	3.47639		459	459				7	9	9	18	6	6													6	13			687
	2.86478	2.41655		5.21853	3.83384		816	816				10	9	10	11	10	6													5	19			588
	2.05983	1.87494		3.38183	3.58396		588	588				4	15	10	14	8	5													7	16			550
	2.3378	1.9186		4.33916	4.32887		600	600				5	12	14	9	8	7													3	15			551
	3.18647	1.67503		5.79987	2.98886		770	770				4	11	11	9	5	7													3	16			544
	2.93821	3.51588		5.63978	6.73255		829	995				9	10	8	11	10	8													6	15			649
	1.32674	3.32125		2.15862	6.961		400	895				8	13	10	10	9	6													7	17			609
	2.45082	3.14944		4.02808	6.24943		807	896				7	11	12	11	8	6													4	14			546
	2.80315	1.77389		5.02868	3.88417		819	572				5	13	9	11	12	5													3	20			633
	2.03416	2.95072		3.74708	6.11881		584	984				8	11	10	10	9	7													5	19			592
	3.3123	2.73112		5.76618	5.98022		709	682				7	11	12	8	12	6													7	12			567
	2.14003	2.71697		3.62316	4.69615		582	677				6	7	12		13	4													3	22			623
	2.52618	2.71804		4.50851	5.30425		773	825				7	10	14		15	7													7	15			597
	4.83864	2.63365		8.62427	5.18833		856	716				7	3	9		11	4													10	18			573
	1.82062	2.73967		3.0595	5.1283		621	979				8	11	14		9	6													7	12			436
	2.20175	2.6782		3.33656	5.93931		633	728				5	8	12		12	7													9	16			414
	2.87178	2.55696		5.17229	5.04675		696	689				5	10	12		8	8													4	22			523
	3.40399	1.81977		6.13044	3.619		840	662				5	8	10		10	7													6	13			529
	2.28938	2.83438		3.93052	6.48144		605	721				5	7	8		8	7													8	18			424
	2.16217	2.66028		3.86439	5.33103		670	634				8	8	11		11	7													7	12			561
	3.04096	3.71218		5.53353	7.44728		800	985				7	11	8		9	6													6	20			443
	1.6861	2.78851		3.06371	5.485		483	879				6	11	9		8	3													6	11			458
	2.05179	2.38299		3.74443	4.30956		663	735				8	7	14		10	5													8	15			454
	4.06726	2.43171		7.62661	5.01832		861	635				7	8	8		8	12													5	13			415
	3.34047	2.55182		5.7113	5.04227		800	680				9	3	9		10	9													5	10			411
	2.29286	3.68766		3.59108	7.3347		764	904				6	6	8		10	4													8	14			605
		3.74532			7.18411			1005				5	11	5		10	3													7	12			653
		3.6791			7.77795			920				10	10	7		8	8													10	11			477
		2.58021			5.59434			819				8	8	9		6	5													13	12			595
		2.31343			4.18329			837				9	10	9		9	12													9	13			552
		2.10003			3.8883			633				10	9	8		11	8													6	10			580
		3.63689			8.45475			931				8	10	10		9	3													9	12			416
		3.16075			6.40843			1033				6	11	11		7	5													9	13			519
		3.48615			7.42855			1003				9	11	9		6	5													7	7			451
		2.75138			5.36212			932				6	7	11		9	4													7	10			570
		3.779			7.50649			936				7	7	9		7	5													6	11			540
		1.48587			2.78049			465				5	7	9		8	7													7	13			426
		2.69361			6.28839			723				9	7	7		9	5													11	12			413
		3.12117			7.06243			879				9	5	9		9	8													3	12			487
		2.76569			6.07151			770				8	12	11		8	6													10	13			510
		2.30033			4.85094			634				5	8	11		5	6													7	11			484
		2.66407			5.04588			804				4	10	13		9	6													7	8			458
		2.48104			5.3049			675				8	13	10		8	5													9	12			475
		2.63097			5.56328			663				9	9	12		7	7													6	13			593
		3.525			7.46981			993				8	10	9		7	8													6	12			455
												10	14	10		10	10													6	10			620
												8	9	12		8	11													6	11			459
												7	9	8		7	9													6	5			449
												8	10	9		6	7													5	10			563
												1	8	8		9	4													7	8			673
												9	11	8		8	3													7	9			655
												8	10	12		12	7													6	8			593
												8	12	9		8	9													5	7			444
												7	10	11		11	12													2	11			440
												7	12	7		11	5													5	9			430
												6	8	14		8	9													6	7			481
												7	7	9		13	9													8	6			473
												10	8	11		12	11													7	10			434
												10	13	12		11	6													6	10			418
												8	12	6		7	15													11	11			473
												8	6	13		8	5													5	8			533
												6	5	11		12	8													12	13			443
												8	5	11		15	12													11	12			528
												9	8			12	3													9	15			534
												7	8			14	11													6	10			484
												10	7			13	15													6	7
												11	10			11	15													7	17
												7	6			13	9													7	13
												7	11			15	3													8	14
												10	9			13	12													7	15
												11	8			12	7														11
												8	5			14	5														14
												6	7			14	8														18
												6	10			13	12														13
												9	5			16	10														16
												10	6			14	7														12
												6	10			15	5														16
												7	8			13	6														15
												3	13			13	7														20
												13	7			13															20
												7	8			10															17
												10	7			12															21
												8	9			12															11
												8	13			14															12
												6	16			10															11
												7	10			13															11
												4	12			10															13
												9	11			10															9
												6	15			10															11
												9	15			9															11
												9	14			8															15
												9	11			9															11
												7	15			11															19
												8	12			9															18
												6	12			7															21
												6	15			11															18
												8	12			10															20
												8	15			10															15
												6	11			14															15
												6	13			11															20
												8	10			12															15
												7	10			11															13
												7	10			16															11
												8	11			16															18
												10	9																		16
												7	8																		14
												9																			19
												8																			17
												8																			11
												12																			13
												14																			17
												10																			20
												12																			18
												9																			16
												8																			14
												8																			12
												13																			15
												7																			13
												17																			5
												10																			10
												14																			17
												8																			19
												12																			13
												8																			13
												8																			10
												10																			9
												10																			10
												11																			14
												8																			12
												11																			10
												10																			13
												8																			11
												6																			8
												7																			12
												5																			10
																															12
																															17
																															13
																															10
																															10
																															12
																															11
																															13
																															14
																															6
																															12
																															7
																															12
																															10
																															11
																															11
																															9
																															8
																															8
																															9
																															8
																															13
																															10
																															8
																															13
																															11
																															14
																															12
																															17
																															13
																															13
																															9
																															13
																															17
																															12
																															12
																															12
																															15
																															19
																															9
																															10
																															16
																															10
																															11
																															10
																															9
																															7
																															11
																															10
																															13
																															12
																															12
																															9
																															12
																															5
																															10
																															10
																															11
																															11
																															16
																															9
																															15
