# Supplementary material for: RANK drives structured intestinal epithelial expansion during pregnancy
Source: Nature. 2024 Dec 4;637(8044):156–66. doi: 10.1038/s41586-024-08284-1 (PMC11666467; doi:10.1038/s41586-024-08284-1)
Supplement: Supplementary file 9 — Source Data Fig. 3 [file 41586_2024_8284_MOESM9_ESM.xlsx]

## Sheet: Figure_3
																																							Figure_3e
																															Figure_3c								Villus length (μm)
	Figure_3a																														Villus length (μm)								Lactating mice
	Villus surface area (105xμm２)							Villus volume (106xμm3)							Villus length (μm)								Figure_3b								Germ-free mice				Figure_3d				Control (n=148)	Cabergoline (n=179)			Figure_3f
	Nulliparous mice		Pregnant mice		Lactating mice			Nulliparous mice		Pregnant mice		Lactating mice			Nulliparous mice		Pregnant mice		Lactating mice				OLFM4+ cell number/ crypt								Nulliparous (n=70)	Lactation (n=94)			Villus length (μm)				630	465			Villus length (μm)
	RankWT(n=88)	RankΔVil(n=97)	RankWT(n=89)	RankΔVil(n=93)	RankWT(n=91)	RankΔVil(n=141)		RankWT(n=88)	RankΔVil(n=97)	RankWT(n=89)	RankΔVil(n=93)	RankWT(n=91)	RankΔVil(n=141)		RankWT(n=88)	RankΔVil(n=97)	RankWT(n=89)	RankΔVil(n=93)	RankWT(n=91)	RankΔVil(n=141)			Nulliparous mice		Lactating mice		Post-weaning				508	917			Lactating mice				655	472			Nulliparous mice		Lactating mice
	4.6665	2.67481	5.48461	4.26109	9.09261	6.75865		11.3068	6.35773	13.2216	8.60322	21.0856	16.5884		756	665	741	777	930	642			RankWT(n=87)	RankΔVil(n=130)	RankWT(n=160)	RankΔVil(n=181)	RankWT(n=59)	RankΔVil(n=44)			566	886			With offspring (n=170)	Without offspring (n=158)			598	470			Traf6WT(n=76)	Traf6ΔVil(n=73)	Traf6WT(n=198)	Traf6ΔVil(n=226)
	4.27628	4.15831	4.06413	5.02766	6.79032	5.07996		10.8459	10.4308	8.84593	11.3188	14.5444	12.7533		753	759	662	757	942	710			12	9	9	12	12	10			645	866			713	554			621	444			382	440	650	545
	3.87297	3.90095	4.59116	5.53846	8.38223	7.67988		9.37195	9.60263	10.8745	12.4092	17.2583	20.8488		792	759	688	810	939	766			14	11	12	15	12	9			642	881			672	599			637	463			367	476	673	466
	3.28839	3.8012	3.8682	4.66535	7.67931	5.61069		7.3056	9.28925	8.96797	9.6555	16.8702	12.7136		712	634	763	757	1011	738			11	10	10	17	7	14			657	928			642	587			654	438			351	385	726	543
	3.83168	3.78864	6.98558	4.0622	11.2273	3.69121		9.13578	7.8853	17.347	8.89226	24.5888	8.57075		791	709	797	781	985	610			12	7	12	12	8	11			694	889			681	586			663	454			358	433	648	567
	3.18531	5.16481	3.44195	4.17794	7.90024	4.39969		7.75168	12.0621	7.79399	9.1552	17.1237	10.3544		712	642	703	767	901	533			11	8	13	11	9	15			694	1019			704	621			603	459			354	424	707	505
	3.47488	4.68997	4.71002	4.23509	11.0743	6.09594		8.25871	11.1414	10.2521	9.24948	25.2862	14.3413		592	663	841	702	1066	607			8	8	13	11	9	10			673	937			745	564			662	484			377	377	621	542
	2.49986	1.05977	6.38378	4.80519	5.41484	4.98718		5.10316	2.01695	16.1786	10.5371	11.2816	12.3439		580	306	815	856	780	615			10	8	14	12	12	8			612	915			692	590			633	490			386	439	670	544
	2.83346	4.4167	5.33621	5.18994	6.84008	4.28507		6.49228	9.75547	12.2911	11.1982	15.9899	9.6875		620	681	752	834	913	612			12	13	11	11	10	7			662	902			672	491			695	449			448	439	722	560
	2.95689	2.89617	4.36639	3.38959	5.93965	3.08302		6.55807	6.60033	10.405	7.13141	13.2737	6.90848		592	607	711	700	808	489			10	13	15	9	13	10			603	811			645	588			618	423			320	392	726	443
	2.22116	4.06284	5.13844	2.26617	7.88753	4.52887		5.16103	8.49116	13.0752	4.03261	16.386	9.3878		365	685	754	509	892	681			11	10	11	10	11	11			566	901			675	532			582	482			282	358	721	419
	2.62885	3.21929	5.32877	5.16672	5.03277	4.18671		6.19832	8.39906	12.9306	9.9976	10.5579	9.90429		595	670	802	736	872	609			10	11	13	11	10	9			584	871			727	567			630	450			367	404	649	544
	2.38832	3.38085	5.33374	4.89032	9.49129	4.28042		5.21305	7.87617	12.3516	10.2823	21.9753	10.4021		557	649	766	683	977	611			11	13	13	12	13	8			545	860			742	517			589	420			338	404	646	512
	2.46658	2.9469	4.89144	3.89479	5.98169	5.17011		5.06651	6.88243	11.382	8.82422	11.3477	12.3138		614	563	851	633	889	688			11	8	11	15	7	10			582	891			771	607			654	454			337	340	597	443
	2.69411	3.67436	4.62289	5.49866	8.07607	4.76853		6.26487	7.87227	9.52156	12.4832	18.3721	11.4031		513	558	763	579	1003	676			9	11	11	12	8	11			630	896			723	573			612	457			328	353	626	464
	2.63958	3.59828	5.19887	3.74706	8.90788	4.95063		5.57713	8.47593	11.3056	8.05279	17.8119	12.2134		629	582	843	625	877	723			10	13	13	18	10	10			649	905			735	612			612	462			348	367	688	472
	5.04808	4.11328	5.59956	3.83789	4.25889	3.45076		11.6725	9.64017	14.1124	8.85587	8.97172	7.67808		566	680	835	560	714	537			10	13	11	15	12	9			505	836			913	524			668	476			323	362	632	458
	3.03264	3.17576	4.97486	6.96947	8.39755	5.82168		6.8318	6.95484	11.7934	15.96	18.3035	13.6804		639	620	838	637	961	867			10	11	11	12	9	8			638	835			708	507			612	465			336	445	694	534
	3.29274	3.88001	5.56353	3.27568	5.91973	4.60603		8.26587	9.35395	13.9668	5.85537	12.0252	11.3894		445	680	849	620	876	830			9	10	12	10	8	11			577	898			644	513			631	433			399	458	595	489
	3.17264	4.02608	5.47435	4.32078	6.2043	4.35691		7.98615	8.62193	13.7295	9.11959	13.13	10.0006		396	689	849	638	992	758			7	11	12	6	8	10			545	707			658	535			590	446			386	421	642	536
	2.39695	2.81456	3.4899	7.27143	5.42344	3.95841		4.78766	6.56097	7.98682	16.305	12.8766	9.29697		364	610	527	726	884	862			11	13	12	11	12	12			581	908			704	525			604	430			350	432	525	517
	2.21487	2.68271	7.26093	3.7993	11.7999	4.28193		5.24347	6.23412	18.6278	7.55791	26.6898	9.93776		378	647	731	649	1041	833			12	11	16	11	9	10			517	775			619	546			590	450			357	343	524	501
	3.57683	3.01714	2.8674	4.72067	5.35087	4.90961		7.71212	7.18631	6.12112	10.0752	11.4193	10.6367		447	693	524	563	843	818			10	9	15	14	7	12			532	819			650	489			714	446			370	352	522	520
	1.87724	3.53284	4.40502	3.17368	8.67848	3.70763		3.89218	8.24803	10.2656	6.41311	17.907	8.57543		386	564	585	512	1024	633			13	9	9	16	9	10			511	817			639	555			604	432			363	331	542	545
	2.49073	3.27273	4.02224	4.46334	7.06368	5.41023		5.65703	7.30937	9.16813	9.98795	15.3225	13.0538		416	734	700	709	897	829			12	10	8	23	13	9			442	854			608	638			694	416			342	399	727	536
	2.65944	2.56084	6.48499	3.91721	8.56221	5.55845		6.93461	5.88334	17.5353	7.69627	17.8663	13.3056		421	556	679	569	1043	799			10	11	9	12	14	10			512	866			659	505			629	417			322	408	558	579
	1.41221	2.87049	3.60654	5.3264	10.9369	7.60344		3.44801	6.60151	8.18079	12.1888	25.3578	20.064		365	653	581	729	999	854			8	10	9	15	9	9			551	830			609	446			617	407			328	432	486	520
	1.91521	2.42643	4.75673	4.1976	5.70711	3.177		4.31904	5.44374	10.7091	9.57273	11.9581	7.52198		396	461	681	574	822	625			13	11	13	11	8	11			545	973			590	449			594	431			285	405	728	499
	1.92349	2.72626	3.20169	4.07379	9.03541	5.23187		4.52835	6.48167	6.32644	8.84754	19.7143	12.8496		388	696	579	635	952	897			12	7	10	9	9	11			491	1058			607	481			549	418			320	442	793	509
	2.24687	3.40269	5.17493	3.91288	7.79579	5.0302		5.48291	7.07074	13.2552	8.10126	17.7398	12.1907		418	706	796	617	797	801			12	12	9	16	8	13			569	682			681	567			572	398			405	384	648	530
	1.01085	1.30014	3.27807	4.63887	5.85944	5.95272		1.89855	2.75074	7.06999	10.5719	13.3177	16.4296		281	368	609	725	804	871			14	11	14	12	11	10			531	844			580	494			582	398			376	393	698	527
	2.41536	1.72168	5.87051	3.52858	6.51889	6.80983		6.06361	3.53009	15.3217	7.53394	13.781	16.882		430	537	756	641	835	835			7	8	12	13	10	12			531	847			634	489			571	439			395	390	580	556
	2.81912	3.35931	4.94117	5.03036	7.20201	5.48717		6.76485	7.33737	11.7631	11.4909	17.4512	13.7355		503	556	624	566	833	894			9	8	9	9	13	12			619	833			646	600			598	480			335	340	739	553
	2.94729	2.7596	5.61338	4.76293	5.80242	3.45511		7.09383	6.3177	12.9922	10.9743	13.7009	8.05133		579	693	676	642	742	739			10	10	11	11	8	16			561	1031			676	564			607	536			410	392	718	615
	3.34207	3.07802	4.20466	4.72075	4.28441	4.02851		8.59335	7.402	9.66724	9.89816	9.38019	8.26591		522	603	680	585	763	861			12	7	12	13	7	11			562	981			795	553			586	521			424	346	646	603
	2.77769	1.91783	4.61856	3.20434	4.78342	6.20509		7.28296	4.24527	10.8518	6.35293	10.7771	15.5106		511	528	665	519	782	887			8	11	14	13	11	9			651	937			782	563			608	550			414	374	659	756
	2.75417	4.19939	3.61871	3.87344	6.62849	4.59529		6.8326	9.68036	8.55912	8.535	15.4821	11.7434		573	633	634	611	835	884			12	9	13	14	9	7			527	923			688	547			530	428			398	339	639	694
	2.93059	1.03976	5.08425	6.05147	8.58884	4.25628		6.99135	2.03289	12.5231	13.7434	23.4841	8.92781		585	362	633	691	757	692			10	11	10	14	11	10			627	958			728	511			618	419			391	420	639	648
	3.04533	2.59761	4.6187	4.28611	4.29137	5.1362		6.07167	5.67007	12.2389	8.8143	9.03967	10.8728		533	678	774	645	815	894			9	12	13	15	9	8			519	879			689	483			566	454			373	374	648	597
	1.39068	2.64034	4.29292	4.60691	5.95829	2.28505		2.78554	6.57216	10.2937	10.1081	13.2147	5.3106		387	518	610	586	810	654			11	13	11	16	12	7			383	967			736	488			569	391			370	389	588	569
	2.83179	2.25243	5.12243	3.83433	4.97063	5.11699		7.17672	5.2599	12.9972	8.39472	11.7909	12.959		488	623	542	623	702	833			11	11	10	13	10	10			560	933			612	520			529	411			367	359	575	609
	4.07413	1.16246	5.99647	5.31184	5.22262	4.03517		9.92001	2.29341	14.3078	12.7354	10.627	9.19939		490	401	615	769	865	760			9	11	11	10	9	10			544	864			574	495			476	512			378	365	635	618
	3.0049	2.07239	5.65497	3.8399	5.56947	5.27007		7.2039	4.35539	12.7911	8.25176	12.6922	11.533		543	585	829	616	855	813			7	7	12	16	7	8			537	877			537	544			531	450			368	293	653	600
	2.32801	3.5757	3.33757	5.92675	5.51917	6.34209		5.05125	8.51357	6.78331	13.958	12.3705	15.4384		545	628	692	643	869	882			10	11	10	12	5	8			547	795			609	458			484	401			409	383	657	522
	2.23592	2.63127	6.85562	3.24483	6.13042	5.23893		5.27766	5.54821	15.0735	6.65947	13.0863	12.6614		513	514	821	655	903	814			9	13	8	14	12	8			583	937			983	567			580	348			467	349	697	520
	2.93724	2.38168	4.78534	4.47075	4.66292	4.55775		6.89107	5.94773	10.4344	10.4141	9.22329	12.0609		569	427	803	772	849	776			12	10	11	10	11				599	905			721	531			591	426			427	369	745	706
	1.16043	2.4278	3.70461	3.97513	6.0218	5.71331		2.15702	5.09431	8.43527	9.31321	13.3192	15.3115		327	495	812	760	804	837			10	8	9	12	11				664	949			702	555			581	404			429	389	687	426
	3.69057	2.54454	3.4265	2.6462	4.4625	5.06704		9.74654	5.76644	7.40254	5.64251	9.52494	12.1907		500	477	694	450	856	868			11	11	12	14	10				496	858			718	578			556	478			424	389	663	378
	3.29333	2.29007	6.36651	4.63421	9.15897	6.71103		6.11348	4.90859	14.0376	10.822	18.9906	16.3474		502	517	731	740	761	921			10	10	15	14	9				447	828			732	514			593	422			355	330	619	388
	2.66502	2.37851	5.66967	3.7751	5.99333	5.93288		6.1071	5.2217	14.9341	8.74972	12.6595	14.4638		561	545	630	553	845	772			11	12	11	13	7				635	798			898	562			516	489			395	381	697	431
	2.25466	2.3331	4.02876	4.49981	6.05157	4.3946		5.44406	5.17246	9.33959	9.96766	14.2541	10.1862		491	565	803	661	784	767			9	7	13	15	12				687	776			798	597			646	512			440	305	647	382
	3.76451	2.47088	5.20318	0.989837	5.4162	6.07054		8.57272	5.35714	11.4246	2.11767	11.8662	15.02		486	508	686	293	800	854			7	11	13	14	8				615	890			925	480			473	537			407	400	687	460
	4.12747	2.00837	4.4785	4.41251	6.74101	1.8395		7.83233	4.57794	9.79893	9.90703	13.4001	3.91141		593	505	807	677	869	387			11	11	16	14	8				504	917			797	495			528	510			347	348	783	374
	2.82253	3.38063	5.53492	4.08905	4.82605	4.04219		6.5901	7.68408	13.6026	8.6446	9.65474	9.5498		494	541	679	678	872	789			13	13	9	13	9				644	835			729	566			525	485			425	468	647	365
	2.79606	2.21273	4.83774	4.31635	4.11356	5.5793		6.10215	4.66845	10.1416	9.86914	8.15512	13.1538		605	536	794	592	834	797			11	12	11	15	8				510	921			710	511			536	430			440	466	689	377
	3.12089	2.5902	3.63883	4.79671	7.04835	3.55037		7.00465	6.1991	7.90412	10.5159	15.4955	8.08219		603	522	772	722	927	741			8	10	8	14	11				607	921			839	563			469	473			407	460	728	446
	2.12296	1.69458	3.59216	3.13034	5.92419	4.29076		4.69881	3.3232	8.27949	6.92521	13.7809	9.81867		525	440	732	551	887	767			8	16	15	14	13				567	850			806	558			621	507			402	378	687	468
	2.05292	1.82004	7.2447	3.8847	5.10331	4.96807		4.54299	3.69594	17.6814	8.6667	10.7857	11.6635		505	468	805	772	815	849			10	6	15	18	11				577	845			794	582			528	532			380	367	632	511
	3.08997	2.09201	3.86055	3.1256	7.89396	3.73447		6.53458	4.51478	10.0408	6.87902	17.7259	8.37243		589	456	732	601	866	698			8	10	14	14	14				535	823			799	515			566	445			430	292	646	496
	1.96224	2.48509	5.50988	4.84061	6.59138	2.94868		4.15414	5.45513	13.5966	10.9087	13.8569	6.21747		456	535	802	607	841	764			11	9	12	15	12				460	664			759	566			576	515			438	388	652	485
	3.12489	2.4728	4.39269	4.44535	4.98836	3.88308		6.83226	5.67032	9.99658	10.0425	10.997	9.25098		598	522	726	637	793	690			12	8	12	12					501	724			647	626			563	499			419	400	614	489
	3.14759	2.58554	5.41507	5.42088	8.79394	3.97719		6.82664	5.32791	14.5893	12.2276	18.2078	9.3272		396	432	748	712	915	677			11	10	13	15					387	769			677	591			546	476			356	371	587	502
	2.21054	2.51701	4.09233	3.53874	4.36772	6.46589		4.28773	5.44093	10.1896	8.43433	9.55953	15.9056		566	542	784	716	823	800			13	10	16	14					452	793			630	602			627	451			391	353	604	503
	2.68549	2.25424	3.74554	3.31791	7.64142	4.09576		5.64617	4.85767	8.25961	6.9937	17.4306	10.0305		587	523	746	590	925	837			11	8	13	20					474	784			569	552			669	514			402	373	724	524
	2.81227	2.6235	7.42857	3.59455	7.76167	4.12443		7.41499	5.94319	20.6083	7.60691	17.6542	9.76634		506	485	789	679	885	765			14	11	13	10					457	789			867	564			654	517			358	393	710	500
	2.73333	2.00582	3.10207	5.89892	9.36504	5.57053		6.11428	3.48849	7.26385	11.5783	21.5688	13.0154		492	506	745	715	879	740			8	14	10	19					414	890			903	556			554	484			402	359	727	478
	3.15836	2.22169	5.6421	3.88839	4.45585	4.1558		6.94711	5.17753	14.3938	7.41709	10.2521	8.95517		581	449	676	730	842	787			12	10	11	11					454	920			834	551			531	508			403	372	758	462
	2.42088	2.54601	4.82438	4.86844	6.324	6.56075		5.54037	6.06114	11.3627	9.32664	11.5117	16.4761		563	481	703	798	887	807			11	8	10	18					572	877			727	565			477	473			451	351	560	422
	2.38295	1.86474	3.52879	3.03041	5.11482	2.97447		5.10734	3.86482	8.65403	6.63183	13.4462	6.86299		578	501	659	744	915	670			12	8	14	15					522	744			918	570			485	486			412	357	546	443
	2.99285	2.23701	3.44675	2.86134	5.24264	3.65936		7.16598	4.71833	7.70046	6.72438	12.4696	8.09607		530	486	714	453	933	698			9	10	16	13						745			665	545			466	510			462	408	603	435
	2.84439	2.2968	3.37162	4.17374	5.84999	3.06975		6.47978	5.03319	7.3458	9.02172	11.6869	6.85106		553	508	658	632	821	650			11	11	11	11						694			682	551			496	501			356	390	502	492
	2.51634	2.41405	4.93321	1.89858	4.08219	6.0079		5.13501	5.41647	12.1563	4.00001	9.62988	14.1373		539	428	750	461	895	844			11	11	14	17						646			711	555			534	482			406	388	626	473
	2.68357	3.11019	4.74147	3.98518	3.60787	2.83545		5.96058	7.1326	11.527	9.3441	7.95987	6.01099		607	553	738	829	703	547			9	9	14	17						738			743	535			514	480			359	415	604	496
	3.3952	2.09431	4.53118	3.98875	5.19288	3.80773		7.82789	4.47422	10.8311	8.57484	10.7269	9.2887		560	488	740	681	788	811			14	9	11	11						695			599	550			587	457			397	391	604	659
	2.59743	2.79211	6.12175	4.86104	4.13529	3.34604		5.81873	6.2395	15.6397	10.9683	9.34438	7.9268		498	562	628	684	763	632			10	12	15	16						715			693	597			534	462			455		531	664
	2.70605	1.7335	5.02943	3.6032	4.65828	2.48925		5.44293	3.62245	11.9671	7.64531	10.8906	5.67541		600	472	817	765	939	515			10	11	11	13						659			619	437			568	468			420		554	637
	1.20948	2.96434	4.23066	4.36564	4.16897	4.17718		2.42046	6.31118	10.1736	8.70278	7.67948	10.302		356	526	745	949	720	697			10	9	12	16						641			587	454			598	424			417		519	703
	3.16566	2.65493	2.77246	3.78919	4.44404	5.24097		7.54231	5.68086	6.31237	7.94321	9.36626	12.2449		570	540	656	837	861	839			11	7	12	13						598			773	461			614	512					499	709
	3.77267	2.43394	4.56135	5.23855	9.7905	3.63088		8.0155	5.37064	10.5038	10.9433	24.3369	7.63275		652	546	735	797	849	677			13	10	11	16						633			630	400			533	513					500	708
	3.45992	2.04229	6.75379	3.94011	4.24901	4.04718		6.86861	4.37806	16.3724	9.23254	9.54913	8.78553		560	522	782	823	875	686			13	9	12	14						742			720	474			591	422					457	653
	2.96016	2.1984	4.32949	4.21677	4.49585	3.80659		6.91381	4.57465	9.48351	9.36188	10.1697	7.93019		540	526	721	686	840	599			11	12	10	11						771			880	463			590	512					462	679
	2.42176	3.11338	6.44558	4.23769	9.79317	2.57447		5.46323	7.12451	17.3156	9.44851	24.0625	5.46802		537	599	704	744	1139	472			8	9	12	17						779			599	500			588	487					473	577
	3.35572	4.06008	4.47593	3.15989	6.76801	3.33037		7.40283	10.5918	12.5247	7.10001	17.4181	7.26656		573	580	665	590	1056	634			10	12	10	15						721			745	487			577	433					512	585
	3.48106	3.18396	4.13411	4.32924	3.92729	2.96743		7.91526	8.0932	10.6405	9.86364	8.79688	6.14258		588	496	761	612	971	574			10	11	12	16						642			623	515			578	480					534	691
	2.76512	3.10387	3.23702	2.7028	10.9445	4.68549		5.49	7.3704	7.86559	4.60762	27.4415	11.1029		580	552	640	583	1170	673			12	15	8	14						676			689	432			566	500					551	639
	3.05049	2.11405	5.63959	4.55743	5.96563	5.48465		5.25817	5.11893	14.0672	9.92212	13.2269	11.7826		635	451	695	640	1040	708			13	9	15	16						713			611	591			547	457					446	512
	3.61572	2.64171	5.96648	3.69068	10.8999	3.99887		8.32524	5.49295	15.1703	9.63807	27.288	8.78841		593	599	748	686	1170	660			11	10	12	14						793			700	546			467	517					515	578
	1.94148	2.82216	4.70288	3.94371	9.42507	5.33332		4.17622	6.16883	11.8818	8.85665	22.2692	11.1918		516	588	719	606	1064	638			10	10	10	14						662			582	582			495	472					450	591
		3.33864	4.40072	6.12622	7.79607	4.38652			8.18553	9.74126	16.7348	18.4772	10.7228			588	737	657	983	542				10	12	17						714			628	472			520	467					439	525
		3.22508		4.16201	6.05461	2.65119			6.99063		10.3742	14.6574	5.85795			486		550	997	507				11	12	15						783			701	498			451	452					435	487
		3.01186		5.6728	6.91564	2.88107			7.42833		14.9421	15.7154	6.37939			559		671	1044	479				14	10	16						814			615	525			508	459					456	594
		3.6707		5.2532		3.23464			8.65204		15.3445		7.33131			548		678		624				13	8	10						821			635	478			503	493					478	549
		3.38209		4.59573		3.93355			7.92627		11.2935		8.90511			629		680		658				11	12	14						978			689	519			544	435					473	504
		2.92881				4.3222			6.39298				10.2705			543				533				7	10	15									643	535			505	508					475	432
		3.76862				4.1478			8.80186				9.23237			585				699				12	13	15									587	487			530	458					444	437
		3.39096				4.70487			8.3081				8.33727			588				711				9	15	12									829	487			434	453					407	471
		2.16432				3.77267			4.81415				9.0411			523				630				13	8	15									712	478			523	441					459	492
						5.27679							12.291							695				14	10	11									573	509			500	422					458	510
						6.05927							15.4307							718				12	9	19									723	565			462	426					458	484
						7.62122							18.6376							715				8	11	16									658	468			497	438					451	534
						5.18357							13.064							719				11	13	11									729	501			494	411					483	465
						5.22773							13.1714							660				14	12	12									526	534			481	417					527	429
						5.99625							14.4701							708				10	11	14									625	592			493	420					513	469
						4.64154							11.5843							691				8	12	12									523	436			443	386					440	466
						3.25688							6.84996							725				14	12	12									918	523			427	375					532	495
						4.50038							8.67529							699				10	13	12									598	498			415	422					591	492
						3.61146							7.33118							651				12	14	14									628	501			417	396					561	498
						6.72674							14.6952							795				14	8	16									688	437			486	355					581	505
						4.95761							11.1861							775				13	14	17									701	521			560	431					601	542
						4.00859							7.71042							728				9	11	9									526	423			577	395					571	543
						3.92021							8.82977							675				10	15	12									649	482			597	421					506	529
						4.32913							9.85455							798				12	12	10									638	516			589	393					788	489
						7.76079							19.5114							888				6	20	10									659	498			560	390					554	515
						3.80316							8.0762							805				13	11	11									610	435			647	384					530	521
						4.89919							11.2776							788				10	13	11									674	526			601	420					594	552
						6.48223							15.7096							829				11	14	12									537	592			580	423					604	518
						3.92539							8.58426							623				12	14	12									589	434			569	377					633	542
						4.44165							8.65142							620				13	10	15									716	434			536	385					528	567
						5.30004							12.7656							706				10	11	13									827	402			550	436					570	543
						4.10417							8.66608							536				11	10	10									758	549			587	430					577	533
						3.29953							7.16764							491				12	8	13									723	502			551	439					607	465
						4.79979							10.5013							763				9	10	17									659	498			605	457					664	445
						4.11599							7.84488							693				9	13	19									732	429			582	448					659	420
						4.70715							10.7674							785				12	12	15									754	478			569	400					608	452
						4.77121							11.9665							641				11	9	15									623	503			565	462					535	454
						5.08878							11.8804							826				7	12	16									798	565			593	385					478	457
						6.20971							13.2968							748				9	11	15									710	487			632	415					565	459
						5.16938							12.0047							843				9	7	15									798	425			515	372					599	473
						4.93049							10.6902							690				8	12	12									732	533			606	425					539	451
						4.64226							10.7631							789				9	5	10									723	583			572	388					666	439
						2.59808							5.52304							655				7	13	11									827	475			581	441					667	469
						4.90086							10.8968							792					15	13									687	427			585	374					437	443
						2.04892							4.13783							596					9	11									668	534			622	385					581	443
						4.06651							9.23497							654					12	15									709	455			581	352					690	604
						3.91526							8.14301							641					11	12									908	502			587	364					707	596
						2.84274							5.70411							581					9	14									813	574			493	388					636	477
						6.71773							15.0851							814					9	10									928	520			515	387					665	551
						5.75936							13.2849							939					9	11									823	545			561	386					541	564
						4.08085							9.10834							695					9	8									798	723			603	367					657	482
						5.8564							13.7222							731					9	14									787	526			579	388					537	515
						3.59061							8.44028							688					16	14									897	592			594	433					635	558
																									11	13									716	410			614	365					597	538
																									14	13									837	594			562	367					476	542
																									11	11									928	492			571	337					556	564
																									10	10									819	592			646	371					595	383
																									13	15									618	523			618	322					477	353
																									12	15									698	548				394					635	506
																									9	18									629	602				375					526	449
																									12	20									655	559				333					475	505
																									11	14									654	498				366					489	385
																									8	9									719	573				378					495	418
																									15	12									425	598				443					492	372
																									13	16									598	529				295					534	465
																									11	13									648	637				441					552	317
																									9	14									712	427				410					546	393
																									13	17									587	534				356					549	496
																									7	16									683	623				453					622	520
																									11	15									674	489				424					580	544
																									9	13									747	425				474					506	367
																									10	11									726					490					540	554
																									13	17									465					504					518	484
																										15									687					514					474	522
																										16									726					488					486	435
																										12									683					531					539	424
																										13									681					508					588	491
																										12									725					510					512	419
																										15									752					515					523	543
																										15									623					415					556	566
																										10									546					582					501	531
																										13									473					526					467	482
																										9									625					564					591	604
																										11														556					519	510
																										15														520					623	534
																										13														445					705	541
																										9														547					512	480
																										11														514					434	428
																										13														519					488	463
																										13																			655	547
																										14																			682	447
																										10																			765	449
																										15																			659	451
																										14																			644	521
																																													577	408
																																													567	559
																																													651	473
																																													621	529
																																													623	535
																																													734	531
																																													674	375
																																													600	367
																																													655	371
																																													595	460
																																													633	447
																																													684	388
																																													613	379
																																													634	441
																																													642	430
																																													671	413
																																													639	414
																																														375
																																														484
																																														451
																																														477
																																														433
																																														475
																																														471
																																														515
																																														515
																																														487
																																														468
																																														459
																																														377
																																														446
																																														418
																																														490
																																														483
																																														360
																																														423
																																														453
																																														392
																																														473
																																														508
																																														513
																																														495
																																														492
																																														526
																																														480
