# Supplementary material for: RANK drives structured intestinal epithelial expansion during pregnancy
Source: Nature. 2024 Dec 4;637(8044):156–66. doi: 10.1038/s41586-024-08284-1 (PMC11666467; doi:10.1038/s41586-024-08284-1)
Supplement: Supplementary file 10 — Source Data Fig. 4 [file 41586_2024_8284_MOESM10_ESM.xlsx]

## Sheet: Figure_4
	Figure_4a																				Figure_4b
	Normalized icon counts (fold change)																				Immunoglobulin concentration in the milk
	Caprylic acid			Decanoic acid			Eicosatrienoic acid			Triglycerides			Vitamin A								IgA(mg/ml)			IgG1(mg/ml)
	RankWT(n=6)	RankΔVil(n=6)		RankWT(n=6)	RankΔVil(n=6)		RankWT(n=6)	RankΔVil(n=6)		RankWT(n=6)	RankΔVil(n=6)		RankWT(n=6)	RankΔVil(n=6)							RankWT(n=14)	RankΔVil(n=10)		RankWT(n=14)	RankΔVil(n=10)
	0.940736	0.558886		1.04267	0.546262		0.650534	0.605263		0.782303	0.839571		1.07279	0.718716							0.4876	0.2688		1.82	1.3095
	1.46864	0.411597		1.64215	0.286152		1.35074	0.184681		1.36761	0.0391693		1.55087	0.0554938							0.513	0.7245		1.6975	2.59
	0.807448	0.424348		0.717346	0.362448		1.13062	0.717601		1.21718	0.756382		1.04378	0.419352							1.302	0.3488		1.244	2.148
	0.497662	0.399944		0.383832	0.403001		0.835159	0.788617		0.875188	0.804417		0.484663	0.605001							0.8528	0.8296		1.2825	1.1835
	0.571959	0.395189		0.480438	0.28947		0.825032	0.556344		0.789525	0.446271		0.466865	0.410206							1.27	0.3543		1.667	1.6825
	1.71355	0.581256		1.73356	0.532748		1.20791	0.945292		0.968196	0.945451		1.38104	0.645237							0.9133	0.5328		1.167	2.7425
																					0.8353	0.2651		1.228	1.7395
																					1.242	0.5332		2.729	1.059
																					1.26	0.6913		1.5	1.4515
																					1.476	0.6438		0.883	1.5365
																					1.48			1.2735
																					0.8239			0.609
																					0.8031			1.1645
																					1.19			1.313
	Figure_4c
		Ratio of body weights
	Age (weeks after birth)	Offspring from RankWT mother (n=20)																				Offspring from RankΔVil mother (n=23)
	1	1.00385	0.980507	0.933816	1.00385	1.05054	1.00385	1.00385	0.887125	0.957161	0.933816	0.887125	0.933816	1.00385	1.1696	1.00385	1.19528	1.10657	0.980507	1.00385	0.957161	0.980507	0.980507	0.933816	1.09723	0.933816	0.793743	0.817089	0.747053	0.677016	0.700362	0.933816	0.770398	1.08323	0.845103	0.86378	0.86378	0.747053	0.86378	0.86378	0.817089	0.86378	0.933816	0.91047
	2	1.02176	0.965778	0.965778	1.03576	1.03576	1.03576	1.00777	0.853804	0.951781	0.895794	0.909791	0.979775	1.00777	1.25551	1.07775	1.23032	1.17993	0.937784	0.895794	0.755826	0.797817	0.839807	0.82581	0.881797	0.78382	0.82581	0.839807	0.685842	0.713836	0.741829	1.07775	0.811813	1.10715	1.07775	0.82581	0.78382	0.657849	0.82581	0.82581	0.657849	0.727833	0.797817	0.82581
	3	0.94898	0.938776	0.928571	1.03061	1.0102	1.03061	1.0102	0.857143	0.989796	0.938776	0.918367	1.13265	1.05102	1.15306	1.04082	1.2551	1.04082	0.94898	0.877551	0.897959	0.765306	0.785714	0.77551	0.877551	0.755102	0.816327	0.857143	0.704082	0.72449	0.765306	1.12245	0.959184	1.11224	0.959184	0.826531	0.77551	0.632653	0.836735	0.826531	0.642857	0.683673	0.755102	0.816327
	4	1.07272	1.02007	1.03323	1.08588	0.921356	1.07272	1.11879	0.895031	0.967423	0.94768	0.987167	1.03323	1.01349	1.1846	1.01349	1.17144	0.967423	0.855545	0.835801	0.802896	0.868707	0.862126	0.914775	0.967423	0.881869	0.750247	0.908193	0.65153	0.835801	0.868707	1.00691	0.855545	1.09246	0.980586	0.737085	0.750247	0.605462	0.783152	0.76999	0.65153	0.677855	0.691017	0.763409
	6	1.08538	1.0218	1.04905	0.95822	0.921889	0.953678	0.985468	0.8901	0.935513	0.95822	1.00817	1.07629	1.06267	1.1535	1.02634	1.13079	0.962761	0.985468	0.926431	0.908265	0.944596	0.899183	0.967302	1.03088	0.949137	0.876476	0.944596	0.767484	0.794732	0.871935	1.03996	0.921889	1.05359	1.04451	0.894641	0.903724	0.781108	0.935513	0.940055	0.817439	0.776567	0.835604	0.876476
	8	1.08462	0.969408	1.06476	0.94557	1.02503	0.961462	0.993246	0.933651	0.917759	0.989273	1.01708	1.09257	1.0886	1.10846	0.981327	1.06873	0.921732	0.989273	0.941597	0.90584	0.94557	0.846246	0.953516	1.00119	0.937624	0.925705	0.94557	0.889948	0.870083	0.901867	1.01311	0.901867	1.03695	1.03298	0.893921	0.917759	0.822408	0.993246	0.973381	0.874056	0.862137	0.885975	0.913786
	10	1.05778	0.981706	1.04691	0.927368	1.02155	0.967216	0.967216	0.956348	0.902011	0.985329	1.02155	1.05053	1.07227	1.10125	1.02518	1.05778	0.959971	0.996196	0.959971	0.941858	0.938236	0.836805	0.916501	1.00706	0.945481	0.974461	0.945481	0.941858	0.905633	0.912878	1.01069	0.916501	1.05416	1.02518	0.909256	0.912878	0.905633	0.996196	0.970839	0.880275	0.869408	0.876653	0.927368
	12	1.05046	0.968074	1.02643	0.954343	1.023	0.971507	0.985239	0.971507	0.899416	0.988671	1.04016	1.05733	1.0539	1.10539	1.02643	1.05733	0.95091	0.99897	0.937178	0.933745	0.947477	0.841057	0.937178	0.995537	0.937178	1.00584	0.937178	0.978373	0.909715	0.909715	1.04016	0.940611	1.0436	1.0539	0.906282	0.920014	0.947477	1.0127	0.97494	0.889118	0.86852	0.882252	0.937178
	14	1.03682	0.950966	0.980684	0.944362	1.05993	0.97408	0.983985	0.977382	0.921248	0.980684	0.997193	1.03351	1.05002	1.09955	1.04012	1.06323	0.95757	1.01701	0.960872	0.970778	0.944362	0.812283	0.931154	0.980684	0.90804	1.02361	0.934456	0.997193	0.914644	0.927852	1.02031	0.934456	1.04012	1.05663	0.921248	0.917946	0.947664	1.01701	1.03021	0.89153	0.871719	0.901436	0.927852
	16	1.0258	0.930233	0.968461	0.927047	1.05129	0.971647	0.997133	0.987576	0.955718	0.974833	1.02262	1.03218	1.03218	1.12138	1.04173	1.05766	0.98439	1.01306	0.968461	0.936604	0.96209	0.831475	0.911118	0.981204	0.930233	1.02899	0.933418	0.96209	0.892004	0.904747	1.0035	0.914304	1.03218	1.01943	0.933418	0.933418	0.946161	0.987576	1.01943	0.885632	0.888818	0.901561	0.952533
	18	1.02984	0.998918	0.98964	0.937065	1.02366	0.958713	0.964899	0.983454	0.927787	0.977269	0.992732	1.02675	1.03294	1.12262	1.06077	1.05458	0.983454	1.02057	0.967991	0.946343	0.952528	0.816453	0.933972	0.983454	0.933972	1.01438	0.952528	0.974177	0.899954	0.921602	1.01129	0.909231	1.0051	1.01747	0.949436	0.937065	0.937065	1.01129	1.01438	0.878305	0.878305	0.909231	0.949436
	20	1.04772	0.972452	1.02062	0.960409	1.02966	0.957399	0.951377	0.96342	0.942345	0.969442	0.981484	1.00557	1.02664	1.13202	1.05374	1.07783	0.981484	1.02664	0.945356	0.954388	0.951377	0.836971	0.915249	0.996538	0.933313	1.02664	0.951377	0.957399	0.933313	0.909228	0.987506	0.900196	0.993527	0.996538	0.957399	0.882132	0.912238	0.975463	0.987506	0.864067	0.900196	0.879121	0.960409
	22	1.01058	0.954759	0.990012	0.978261	0.990012	0.940071	0.940071	0.992949	0.954759	1.0047	0.987074	1.00764	1.02233	1.12515	1.07227	1.06052	0.998825	1.04583	0.957697	0.96651	0.963572	0.866627	0.90188	1.01645	0.963572	1.01351	0.919506	0.951821	0.92832	0.904818	1.0047	0.875441	0.998825	0.992949	0.960635	0.896005	0.898942	0.975323	0.978261	0.851939	0.90188	0.893067	0.948884
	24	1.01827	0.949231	1.00101	0.949231	1.00964	0.931972	0.940601	0.989501	0.949231	0.95786	1.00676	1.03552	1.02114	1.12182	1.06717	1.08155	0.99813	1.04991	0.937725	0.983748	0.960736	0.834172	0.897454	0.995254	0.954983	1.05278	0.900331	0.940601	0.920466	0.900331	1.00964	0.888825	0.995254	0.972242	0.980872	0.900331	0.880196	0.969366	0.949231	0.842802	0.891701	0.883072	0.952107
	Figure_4d
		Glucose levels in HFD-fed mice (mg dl-1)
	Time (min)	Offspring from RankWT mother (n=10)										Offspring from RankΔVil mother (n=13)
	0	123	133	119	107	131	123	168	155	141	168	175	215	166	220	184	136	157	176	189	148	208	155	177
	15	309	319	262	334.5	303	274	415	292.5	280.5	255	435	429.5	366.5	301	303	375	367.5	360.5	367.5	369	395	316.5	471.5
	30	221	281.5	164	345.5	308	261	352	311	269	272	355.5	371.5	257	373.5	255	310.5	241	287.5	322	333.5	385.5	317	465
	45	201.5	275.5	187.5	238.5	243.5	237.5	293	305.5	198.5	260	317	321	250	362.5	239	254	229	255.5	274.5	249.5	347.5	282.5	443.5
	60	191	271.5	195.5	202	253	218.5	258	272.5	201	246	277	309	252	350	245.5	248	218.5	232	253	246.5	325.5	235.5	441.5
	120	154	174	190	162	167	173	217	165	175	195	212	273	166	227	196	167	171	161	172	198	247	188	351
	Figure_4e				Figure_4f				Figure_4g				Figure_4h
	Glucose AUC (mg dl-1 x time; x104)				Fasting glucose (mg dl-1)				Fasting insulin (ng ml-1)				HOMA-IR Index
	HFD				HFD				HFD				HFD
	Offspring from RankWT mother (n=10)	Offspring from RankΔVil mother (n=13)			Offspring from RankWT mother (n=10)	Offspring from RankΔVil mother (n=13)			Offspring from RankWT mother (n=10)	Offspring from RankΔVil mother (n=13)			Offspring from RankWT mother (n=10)	Offspring from RankΔVil mother (n=13)
	2.3678	3.4673			123	175			0.32	2.565			2.06033	23.4967
	2.9539	3.822			133	215			0.7725	1.375			5.37813	15.4747
	2.3126	2.8778			119	166			0.69	3.94			4.2981	34.2362
	2.7015	3.714			107	220			1.44	1.3975			8.06542	16.0937
	2.8298	2.8421			131	184			1.76	1.4575			12.0688	14.0381
	2.5894	2.9423			123	136			1.645	1.26			10.5914	8.96996
	3.3345	2.7064			168	157			2.475	1.925			21.7653	15.8202
	2.9966	2.8403			155	176			1.57	2.055			12.7383	18.9324
	2.5065	3.0525			141	189			2.03	2.45			14.9829	24.2387
	2.814	3.0581			168	148			3.095	2.36			27.2177	18.2833
		3.8096				208				1.825				19.8704
		2.9321				155				2.375				19.2697
		4.9114				177				1.87				17.3259
