# Supplementary material for: RANK drives structured intestinal epithelial expansion during pregnancy
Source: Nature. 2024 Dec 4;637(8044):156–66. doi: 10.1038/s41586-024-08284-1 (PMC11666467; doi:10.1038/s41586-024-08284-1)
Supplement: Supplementary file 11 — Source Data Fig. 5 [file 41586_2024_8284_MOESM11_ESM.xlsx]

## Sheet: Figure_5
	Figure_5a				Figure_5b				Figure_5c
	Organoid area (μm2 x 103)				Numbers of surviving organoids				S phase (%)			S phase (%)			subG1 + G1 phase (%)			subG1 + G1 phase (%)
	Control (n=83)	RANKL (n=83)			control (n=12)	RANKL (n=12)			24 hours			72 hours			24 hours			72 hours
	38.48	10.85			3	20			control (n=12)	RANKL (n=12)		control (n=12)	RANKL (n=12)		control (n=12)	RANKL (n=12)		control (n=12)	RANKL (n=12)
	24.278	4.841			3	17			30.1	29.3		23.6	18.9		66.21	66.43		72.92	76.74
	7.713	16.382			3	11			35.5	30.9		21.9	22.5		60.89	65.13		74.42	72.61
	8.769	3.436			0	7			31.2	30		17.7	23.5		64.85	66.01		78.69	71.36
	43.321	5.079			0	41			33.3	29.2		23.4	20.1		62.95	66.83		73.51	75.39
	10.877	12.399			9	29			31.9	28.6		24.7	15.8		64.12	67.07		71.95	79.86
	4	30.026			9	19			33.4	29.5		25.2	19.4		62.5	66.82		70.76	76.23
	6.921	8.908			11	6			35	32.7		24.5	17.1		61.6	64.5		70.79	78.1
	27.348	6.13			4	12			35.7	26.5		32	20.1		60.8	69.6		63.14	73.2
	7.027	5.997			2	6			30.1	28.3		24.9	14.2		66.2	68.9		70.41	80.6
	5.953	6.329			9	6			42.4	27.6		28.9	16.6		54.77	68.1		66.53	78.6
	9.433	5.322			1	9			31.1	28		27.8	14.1		64.8	68.2		67.49	81.3
	6.861	4.349							32.7	26.4		31.5	19.9		64.2	70.5		63.96	74.7
	14.689	10.385
	17.799	16.388
	10.678	11.812
	34.198	18.894			Figure_5d
	20.543	11.978				Ratio of organoid numbers
	14.479	6.435			Passage numbers	WT organoids (n=3)			WT organoids + RANKL(n=3)			BMPR1A KO organoids (n=3)			BMPR1A KO organoids + RANKL (n=3)
	18.524	8.836			0	1	1	1	1	1	1	1	1	1	1	1	1
	7.984	5.046			1	0.858974	0.692308	1.44872	0.397435	0.423077	0.346154	0.983077	1.01077	1.00615	0.863077	1.10769	0.918461
	36.145	7.287			2	1.12195	1.01626	0.861789	0.0189702	0.0126468	0.0063234	0.57485	1.34731	1.07784	1.0121	1.51382	1.07265
	35.393	25.318			3	1.05969	0.677024	1.26329	0.00272997	0.00155112	0.00210952	1.08661	0.838582	1.0748	0.623373	0.946393	1.14757
	4.753	4.365
	6.899	22.435
	22.839	20.078
	36.588	8.332			Figure_5e
	14.833	16.443			S phase (%)					subG1 + G1 phase (%)
	6.291	5.682			control		BMPi			control		BMPi
	18.551	25.578			control (n=11)	RANKL (n=12)	control (n=12)	RANKL (n=12)		control (n=11)	RANKL (n=12)	control (n=12)	RANKL (n=12)
	6.479	20.919			33.3	15	32.1	34.1		63.36	80.47	64.29	60.24
	8.808	18.33			24	20.5	33.7	35.5		72.79	76.13	63.05	59.52
	12.299	5.599			31.4	26.2	33.9	36.4		65.91	69.2	62.29	58.55
	7.928	11.248			31.5	21.7	33.7	32.7		65.66	73.86	61.46	62.9
	4.908	34.452			29.9	23	30.5	35.2		67.21	73.31	65.14	59.93
	24.859	44.306			24.5	24	29.7	31.5		70.79	71.33	65.52	63.65
	62.21	28.333			32	17.1	26.1	22.5		63.14	78.1	69.2	72.4
	71.295	8.41			24.9	20.1	26.1	23		70.41	73.2	68.9	71
	9.052	44.644			28.9	14.2	21.5	25.3		66.53	80.6	74.9	68.8
	9.04	16.958			27.8	16.6	28.3	26.9		67.49	78.6	67.54	66.5
	22.518	17.306			31.5	14.1	27.6	20		63.96	81.3	68.27	74.6
	25.567	49.673				19.9	26.9	23			74.7	68.71	71.8
	29.567	30.021
	8.227	20.964
	36.19	21.965
	16.294	14.031
	5.533	16.205
	15.752	32.881
	39.509	7.547
	31.182	15.198
	24.46	54.06
	16.349	5.522
	38.154	27.57
	81.663	67.87
	8.183	3.735
	6.064	41.877
	3.187	20.515
	3.635	10.496
	7.53	6.009
	23.177	12.305
	4.493	9.09
	75.301	11.171
	4.553	92.181
	15.259	13.577
	5.66	4.802
	25.08	5.843
	15.636	9.821
	45.817	24.051
	38.015	4.072
	9.699	12.294
	18.922	40.715
	39.542	5.273
	30.496	3.878
	58.581	10.523
	5.616	7.093
	14.911	4.415
	24.737	22.673
	33.755	21.522
	22.114	12.604
	30.712	7.674
	23.73	5.079
	16.028	4.138
	15.154	7.364
