# Supplementary material for: RANK drives structured intestinal epithelial expansion during pregnancy
Source: Nature. 2024 Dec 4;637(8044):156–66. doi: 10.1038/s41586-024-08284-1 (PMC11666467; doi:10.1038/s41586-024-08284-1)
Supplement: Supplementary file 12 — Source Data Extended Data Fig. 1 [file 41586_2024_8284_MOESM12_ESM.xlsx]

## Sheet: Extended Fig.1
	Extended Figure_1b										Extended Figure_1c								Extended Figure_1e
	Organoids growth (MTT OD)										Bud numbers / organoid									Ratio of organoid numbers
	2 days after stimulation		3 days after stimulation		5 days after stimulation		7 days after stimulation				3 days after stimulation		4 days after stimulation		5 days after stimulation				Passage numbers	Control (n=8)								RANKL 10ng/ml (n=8)								RANKL 50ng/ml (n=8)								RANKL 500ng/ml (n=8)
	control (n=56)	RANKL (n=56)	control (n=50)	RANKL (n=50)	control (n=31)	RANKL (n=31)	control (n=32)	RANKL (n=31)			control (n=22)	RANKL (n=59)	control (n=57)	RANKL (n=102)	control (n=32)	RANKL (n=66)			0	0.592593	0.888889	1.03704	1.48148	1.21053	1.05263	0.789474	0.947368	0.875	1.3125	0.9375	0.875	1.05882	0.764706	1.05882	1.11765	1.40351	0.912281	0.77193	0.8125	1.36986	0.876712	0.876712	0.876712	0.952381	0.634921	1.14286	1.26984	1.04348	0.956522
	0.571	1.08	0.432	0.764	0.869	0.746	0.98	0.255			9	5	8	5	13	1			1	0.75	1.125	1.25	0.875	0.82243	1.27103	0.897196	1.00935	0.5625	0.703125	0.5625	0.5625	0.459593	0.71028	0.417812	0.626718	0.0947368	0.0947368	0.0710526	0.084375	0.311356	0.194597	0.116758	0.155678	0.0527473	0	0	0	0	0
	0.365	0.709	0.735	0.633	1.071	0.98	1.015	0.434			9	3	7	2	24	13			2	0.56	1.76	1.12	0.56	0.987654	0.888889	1.18519	0.938272	0.27	0.765	0.99	0.495	0.44154	0.662309	0.607117	0.496732	0.00151579	0	0	0	0.205649	0.154236	0.102824	0.188511	0	0	0	0	0	0
	0.626	1.105	0.453	1.062	0.889	0.948	0.981	0.431			7	4	5	1	12	6			3	0.88	2.24	0.64	0.24	1	1.125	0.75	1.125	0.09	0.63	1.035	0.405	0.488971	0.628676	0.419118	0.558824	0	0	0	0	0.0289193	0.0216895	0.043379	0.0361492	0	0	0	0	0	0
	0.713	0.779	0.416	0.67	0.945	0.834	1.192	0.251			5	2	4	1	20	11
	0.295	0.68	0.468	0.741	1.048	0.67	1.067	0.349			6	3	4	3	15	3
	0.297	0.451	0.416	0.818	0.923	0.723	1.118	0.315			7	3	9	4	3	14
	0.678	0.836	0.507	0.593	0.85	0.875	1.034	0.189			8	3	3	2	19	6			Extended Figure_1f																Extended Figure_1i
	0.821	0.73	0.489	0.826	1.105	0.955	0.904	0.296			4	7	7	2	17	6			Total cell number / organoid					OLFM4+ cell number / organoid					OLFM4+ cells / total cell number ratio						Lgr5high Cell number / well					Lgr5high CD44+ Cell number / well					CD44+ Cell number / well
	0.313	1.006	0.418	0.922	1.1	0.834	0.927	0.467			2	3	12	1	16	6			2 days after stimulation in ENR		5 days after stimulation in ENR			2 days after stimulation in ENR		5 days after stimulation in ENR			2 days after stimulation in ENR		5 days after stimulation in ENR				24 hours		48 hours			24 hours		48 hours			24 hours		48 hours
	0.78	0.924	0.673	0.441	1.139	0.944	1.086	0.433			1	1	7	2	11	4			control (n=31)	RANKL (n=37)	control (n=29)	RANKL (n=29)		control (n=31)	RANKL (n=37)	control (n=29)	RANKL (n=29)		control (n=31)	RANKL (n=37)	control (n=29)	RANKL (n=29)			Control (n=36)	RANKL (n=36)	Control (n=21)	RANKL (n=24)		Control (n=36)	RANKL (n=36)	Control (n=21)	RANKL (n=24)		Control (n=36)	RANKL (n=36)	Control (n=21)	RANKL (n=24)
	0.561	0.601	0.934	0.793	1.061	0.832	1.054	0.461			8	4	3	2	10	4			140	29	93	136		75	14	62	26		0.535714	0.482759	0.666667	0.191176			160	269	60	145		145	166	35	36		1396	5370	983	2579
	0.018	0.662	0.554	0.728	0.59	0.806	1.061	0.448			2	4	16	1	11	7			67	116	241	182		19	30	128	36		0.283582	0.258621	0.53112	0.197802			824	124	271	64		702	95	141	14		6014	3852	2082	2296
	0.66	0.58	0.522	0.454	1.118	0.813	1.133	0.117			10	8	4	7	18	7			107	60	116	177		41	14	59	41		0.383178	0.233333	0.508621	0.231638			192	164	38	94		168	88	15	27		2966	3848	598	2120
	0.42	0.355	0.549	0.69	0.896	0.803	1.075	0.251			3	3	10	1	16	5			94	52	250	91		49	7	113	41		0.521277	0.134615	0.452	0.450549			544	229	96	49		468	149	53	19		4340	4077	1425	2295
	0.531	0.749	0.682	0.942	0.673	0.764	1.066	0.324			4	3	3	1	12	4			90	152	173	117		36	44	61	31		0.4	0.289474	0.352601	0.264957			123	41	222	53		71	23	128	13		1417	2231	2581	1987
	0.833	0.382	0.483	1.03	0.964	0.714	0.922	0.426			3	1	6	1	9	16			57	105	189	83		21	51	84	6		0.368421	0.485714	0.444444	0.0722892			332	422	140	41		136	281	74	11		1154	6545	2425	1750
	0.369	0.372	0.471	0.885	0.859	0.758	1.052	0.187			2	4	4	3	11	9			67	128	99	241		28	52	65	48		0.41791	0.40625	0.656566	0.19917			265	306	21	52		92	213	8	14		873	5257	1237	2602
	0.66	0.438	0.49	0.73	0.975	0.686	1.092	0.38			4	1	3	3	14	5			168	129	159	124		86	53	101	34		0.511905	0.410853	0.63522	0.274194			88	96	212	42		57	77	100	13		1032	4349	2734	2460
	0.44	0.336	0.546	0.575	0.606	0.694	0.847	0.312			5	1	16	1	7	8			79	42	153	104		31	12	82	30		0.392405	0.285714	0.535948	0.288462			275	237	75	82		73	190	31	25		859	5247	1413	2228
	0.319	0.576	0.586	0.91	0.213	0.407	0.89	0.487			5	1	18	8	21	4			67	201	204	143		33	62	89	43		0.492537	0.308458	0.436275	0.300699			245	261	114	53		18	191	54	9		136	7096	1724	2299
	0.13	0.122	0.373	0.437	0.422	0.666	0.508	0.552			2	3	15	6	13	11			155	148	98	99		73	40	39	28		0.470968	0.27027	0.397959	0.282828			163	148	145	46		24	119	74	17		172	4851	1617	2525
	0.299	0.234	0.233	0.503	0.46	0.646	0.514	0.523			5	2	14	4	13	6			38	78	79	129		21	28	59	31		0.552632	0.358974	0.746835	0.24031			273	232	208	48		60	164	106	6		501	2998	2717	2108
	0.255	0.2	0.295	0.254	0.434	0.594	0.491	0.399				2	2	1	18	7			78	50	121	152		33	11	59	54		0.423077	0.22	0.487603	0.355263			33	46	236	46		29	34	179	19		615	1641	1687	2033
	0.364	0.17	0.233	0.364	0.466	0.602	0.522	0.548				1	5	1	15	5			36	120	238	97		15	47	107	26		0.416667	0.391667	0.44958	0.268041			210	22	138	105		192	16	113	42		1463	1192	1488	2820
	0.333	0.13	0.267	0.421	0.447	0.547	0.38	0.427				2	8	2	6	3			89	153	124	174		47	56	98	45		0.52809	0.366013	0.790323	0.258621			47	245	197	52		45	148	134	23		696	2429	1355	2573
	0.269	0.293	0.425	0.519	0.497	0.568	0.546	0.373				2	7	3	11	4			114	122	145	159		36	78	80	58		0.315789	0.639344	0.551724	0.36478			50	113	225	231		47	72	164	89		559	1302	1960	4664
	0.296	0.345	0.337	0.523	0.427	0.487	0.416	0.501				3	3	7	4	10			132	106	117	207		84	24	82	63		0.636364	0.226415	0.700855	0.304348			166	54	172	338		153	38	124	132		1146	1424	2324	5576
	0.203	0.205	0.413	0.507	0.44	0.576	0.54	0.461				1	9	8	4	6			28	73	133	160		3	27	78	48		0.107143	0.369863	0.586466	0.3			66	89	383	136		64	64	273	50		630	1999	2604	3712
	0.214	0.159	0.32	0.543	0.523	0.6	0.43	0.432				4	5	1	8	4			53	168	113	160		20	74	77	43		0.377358	0.440476	0.681416	0.26875			35	91	233	201		30	52	183	89		706	1651	1747	3546
	0.237	0.347	0.387	0.497	0.267	0.502	0.533	0.435				3	5	4	6	3			80	38	122	178		27	12	65	47		0.3375	0.315789	0.532787	0.264045			46	51	369	137		39	44	258	37		444	1405	2164	2930
	0.182	0.157	0.365	0.374	0.432	0.636	0.529	0.473				2	6	1	8	6			50	35	154	151		26	15	97	85		0.52	0.428571	0.62987	0.562914			109	54	358	143		97	37	258	46		959	1579	1093	2978
	0.137	0.413	0.41	0.497			0.486					1	9	1	7	7			53	116	163	144		14	58	89	30		0.264151	0.5	0.546012	0.208333			110	108		118		91	80		32		1123	1779		3354
	0.59	0.685	0.814	0.779								3	3	4		5			146	62	139	155		108	20	87	41		0.739726	0.322581	0.625899	0.264516			167	50		122		151	24		67		808	976		2884
	0.385	1.038	0.349	0.856								3	14	8		4			99	144	135	185		44	52	72	57		0.444444	0.361111	0.533333	0.308108			80	58		126		62	43		45		486	1649		3593
	0.488	1.257	0.399	0.6								1	2	3		6			89	130	179	114		31	40	89	47		0.348315	0.307692	0.497207	0.412281			15	71				10	59				667	2057
	0.306	0.275	0.734	0.71								1	3	5		8			62	106	117	153		31	34	47	65		0.5	0.320755	0.401709	0.424837			12	58				6	47				775	2361
	0.29	0.981	0.654	0.659								1	16	5		5			39	148	109	103		16	51	64	30		0.410256	0.344595	0.587156	0.291262			26	7				17	1				596	1928
	0.196	0.698	0.38	0.752								2	8	4		3			78	65	88	111		35	26	52	54		0.448718	0.4	0.590909	0.486486			45	17				36	9				1340	1991
	0.303	1.044	0.764	0.657								3	8	3		2			83	163	127	107		43	64	67	41		0.518072	0.392638	0.527559	0.383178			81	64				66	51				1014	3476
	0.422	0.879	0.586	0.874								1	7	3		5			69	75				28	35				0.405797	0.466667					13	49				9	37				586	3027
	0.475	1.161	0.42	0.623								2	3	1		4			73	174				34	72				0.465753	0.413793					207	30				193	25				2063	1620
	0.244	0.766	0.675	0.941								3	3	2		9				75					42					0.56					40	51				32	43				900	2093
	0.58	0.839	0.452	0.499								1	11	4		9				235					52					0.221277					32	20				29	13				951	2444
	0.442	0.664	0.548	0.928								2	5	3		4				75					26					0.346667					42	51				32	17				1280	1244
	0.436	0.786	0.552	0.694								4	6	1		3				108					48					0.444444					345	88				36	68				1209	2621
	0.776	0.622	0.463	0.76								4	9	1		6				133					53					0.398496					42	12				39	9				1031	1059
	0.374	1.25	0.51	0.789								1	6	1		5				199					67					0.336683
	0.689	0.756	0.447	0.533								3	5	3		5
	0.237	0.541	0.569	0.713								1	5	5		2
	0.251	0.634	0.696	0.882								2	6	5		6
	0.522	0.523										2	4	4		4
	0.32	0.66										6	2	7		6
	0.905	0.359										1	7	1		4
	0.651	0.434										3	8	4		5
	0.533	0.383										1	2	9		5
	0.496	0.601										1	15	9		6
												2	16	2		7
												4		1		2
												1		8		3
														7		5
														1		3
														7		4
														3		2
														2		4
														11		5
														4		3
														8
														8
														7
														6
														10
														4
														2
														2
														4
														1
														9
														2
														1
														6
														1
														1
														7
														5
														2
														7
														7
														8
														3
														6
														3
														2
														8
														6
														4
														5
														8
														8
														1
														5
														3
														6
[truncated: 2 more columns]
