# Supplementary material for: RANK drives structured intestinal epithelial expansion during pregnancy
Source: Nature. 2024 Dec 4;637(8044):156–66. doi: 10.1038/s41586-024-08284-1 (PMC11666467; doi:10.1038/s41586-024-08284-1)
Supplement: Supplementary file 13 — Source Data Extended Data Fig. 2 [file 41586_2024_8284_MOESM13_ESM.xlsx]

## Sheet: Extended Fig.2
	Extended Figure_2f										Extended Figure_2g
		Normalized CPM value									Relative mRNA expression
	genes	Control (n=4)				RANKL (n=4)					Tnfaip3					Birc2					Birc3					Bcl2l1
	Birc2	1.14179	0.960535	0.887397	1.01028	1.47086	1.73585	1.24435	1.61004		Control		NFkBi			Control		NFkBi			Control		NFkBi			Control		NFkBi
	Birc3	0.779746	1.18348	0.75306	1.28372	4.27703	4.29647	3.99296	4.45211		Control (n=6)	RANKL (n=6)	Control (n=6)	RANKL (n=6)		Control (n=6)	RANKL (n=6)	Control (n=6)	RANKL (n=6)		Control (n=6)	RANKL (n=6)	Control (n=6)	RANKL (n=6)		Control (n=6)	RANKL (n=6)	Control (n=6)	RANKL (n=6)
	Xiap	0.975329	1.08417	0.965277	0.975228	1.10577	0.914357	1.02462	0.980448		1.42	13.53	1.41	7.68		1.33	1.17	1.01	1.3		1.01	4.11	1.01	3.16		1.28	1.74	1.17	1.38
	Tnfaip3	1.92699	0.606729	1.46628	0	8.58802	10.457	14.8619	11.7792		1.08	10.2	0.69	1.23		1.16	2.12	1.44	1.55		1.15	5.35	1.46	1.85		1.39	2.25	1.66	1.6
	Bcl2	1.04135	1.13641	0.898522	0.923711	0.808965	0.974312	0.863355	1.02514		0.85	8.43	0.69	0.93		1.05	2.05	1.41	1.3		0.81	4.57	1.19	1.66		1.01	1.78	1.28	1.01
	Bcl2l1	1.02396	0.969868	1.21379	0.792381	1.44393	1.61647	1.53205	1.50013		1.34	8.05	0.62	1.08		1.36	1.83	1.25	1.5		1.68	5.73	1.07	1.58		1.31	1.53	0.9	1.28
	Lgr5	1.04675	1.1046	0.892242	0.956406	0.291339	0.2328	0.150921	0.249747		0.79	5.17	0.48	1.08		0.62	1.21	0.81	1.28		0.86	3.3	0.8	1.66		0.63	1.12	0.63	1.15
	Axin2	0.992013	0.960323	0.835834	1.21183	0.519111	0.565364	0.441292	0.573558		0.72	5.55	0.43	1.02		0.72	1.79	1	1.71		0.73	3.79	0.94	1.78		0.67	0.84	0.97	1.46
	Olfm4	1.19	0.920355	0.843799	1.04584	0.95739	0.941981	0.92507	0.76422
	Smoc2	1.10951	0.921021	0.770968	1.1985	0.575777	0.604359	0.506458	0.66176
	EphB2	1.08049	1.00597	0.959891	0.953648	0.484164	0.533036	0.691333	0.657154		Bmp2					Id2					Id3					Lgr5
	Ascl2	1.23067	0.953341	0.836105	0.979879	1.58572	2.30563	2.28964	2.43083		Control		NFkBi			Control		NFkBi			Control		NFkBi			Control		NFkBi
	Scn2b	0.901267	1.06752	1.04093	0.990289	3.44286	3.17903	3.27952	3.2746		Control (n=6)	RANKL (n=6)	Control (n=6)	RANKL (n=6)		Control (n=6)	RANKL (n=6)	Control (n=6)	RANKL (n=6)		Control (n=6)	RANKL (n=6)	Control (n=6)	RANKL (n=6)		Control (n=6)	RANKL (n=6)	Control (n=6)	RANKL (n=6)
	Cd44	1.10124	0.970447	0.940552	0.987764	3.27055	2.90958	2.93232	3.43447		1.92	5.5	1.23	4.03		1.39	1.85	1.13	1.53		1.31	1.61	0.89	1.26		0.9	0.44	0.88	0.54
	Bmp2	0.950869	1.18676	0.831081	1.03129	22.9067	16.7351	18.1514	22.2173		0.85	5.84	0.34	0.51		1.08	2.27	1.56	1.52		0.6	1.06	0.49	0.45		1.33	1.06	1.44	1.56
	Id2	1.06309	1.05224	0.805629	1.07904	5.0992	5.15922	5.46136	5.82412		0.75	7.54	0.63	0.68		0.92	2.08	1.64	1.4		1.12	4.35	0.55	0.46		1.05	0.49	0.97	0.96
	Id3	1.50803	1.10996	0.596094	0.785921	19.7011	16.6858	20.4312	28.1334		1.19	5.67	0.48	0.54		1.29	1.78	1.62	1.46		1.03	1.61	0.4	0.45		1.31	0.65	0.9	1.06
											0.84	3.28	0.62	0.68		0.6	1.36	0.9	1.12		0.88	1.96	0.45	0.59		0.53	0.34	0.61	0.74
											0.81	4.78	0.45	0.81		0.93	2.56	1.07	1.92		1.24	6.17	0.37	1.12		1.16	0.42	0.86	1.39
