# Supplementary material for: RANK drives structured intestinal epithelial expansion during pregnancy
Source: Nature. 2024 Dec 4;637(8044):156–66. doi: 10.1038/s41586-024-08284-1 (PMC11666467; doi:10.1038/s41586-024-08284-1)
Supplement: Supplementary file 14 — Source Data Extended Data Fig. 4 [file 41586_2024_8284_MOESM14_ESM.xlsx]

## Sheet: Extended Fig.4
	Extended Figure_4b					Extended Figure_4c
	Lgr5-eGFP positive stem cells / total cell number (%)					Lgr5-eGFP positive stem cells / total cell number (%)
	Control		BMPi			NOGGIN (1ng/ml)		NOGGIN (100ng/ml)		NOGGIN (500ng/ml)
	Control (n=6)	RANKL (n=6)	Control (n=6)	RANKL (n=6)		Control (n=6)	RANKL (n=6)	Control (n=5)	RANKL (n=5)	Control (n=5)	RANKL (n=5)
	15	2.32	11.8	8.4		12.8	0.41	29.9	4.48	19	23.3
	12.9	1.19	7.9	7.93		8.85	0.74	18	2.71	26.2	18.2
	14.7	1.84	9.64	13.7		9.79	0.89	18.1	2.96	19.1	16.4
	11.4	3.48	12.2	10.1		7.59	0.46	19.7	1.49	17.3	21.1
	20.3	4.41	8.8	10.2		9.85	0.1	16.3	3.02	24	27.1
	23	4.32	13.9	15.3		1.68	0.17
	Extended Figure_4d
		Ratio of organoid numbers
	Passage numbers	Control (n=11)											Control + RANKL (n=11)											CHIR (n=11)											CHIR + RANKL (n=11)
	0	0.87931	1.08621	1.18966	0.724138	0.775862	1.34483	1.41844	0.957447	0.815603	0.744681	1.06383	1.65138	0.770642	0.825688	0.770642	1.15596	0.825688	1.08247	1.39175	0.927835	0.773196	0.824742	0.857143	1.07143	1.01786	1.07143	1.125	0.857143	1.09827	0.895954	1.06936	0.895954	1.04046	0.594059	1.30693	1.12871	1.24752	0.772277	0.950495	0.97561	1.18902	0.945122	0.945122	0.945122
	1	1.02256	1.02256	1.12782	1.14286	0.766917	0.917293	0.966667	1.3	0.966667	1	0.766667	0.0680141	0.0200041	0.0280058	0.0320066	0.024005	0.0140029	0.0363402	0.0121134	0.0121134	0	0	0.559653	1.09328	0.976139	1.35358	0.885033	1.13232	1.16834	0.741206	1.25628	0.89196	0.942211	0	0	0.0144327	0	0.00721634	0	0.185531	0.543342	0.848143	0.834891	0.848143
	2	0.831858	1.30973	0.902655	1.06195	0.743363	1.15044	0.610465	1.01744	1.39535	1.10465	0.872093	0.0141268	0.0117723	0.00588617	0.015304	0.00706341	0.0141268	0.00352134	0	0.0234756	0	0	0.750733	1.42639	1.01349	1.05103	1.1261	0.632258	0.741107	0.741107	1.65514	0.741107	1.12154	0	0	0.0468279	0.052031	0.0312186	0	0.0191101	0.0191101	0.067754	0.0416948	0.0382202
	3	0.942857	1.11429	1.25143	0.977143	0.84	0.874286	0.686813	0.824176	1.26374	1.15385	1.07143	0.0062713	0.00513106	0.00399083	0.00285059	0.00285059	0.00399083	0.00022186	0.00055464	0	0	0	0.863158	0.736842	1.26316	1.15789	0.863158	1.11579	0.797546	0.782209	0.920245	1.33436	1.16564	0	0	0.0214	0.0155637	0.0136182	0	0	0.0711881	0.0553685	0.150286	0.0711881
	Extended Figure_4e
		Ratio of organoid numbers
	Passage numbers	Control (Rnf43WTZnrf3WT) (n=11)											RANKL (Rnf43WTZnrf3WT) (n=11)											Control (Rnf43ΔVilZnrf3ΔVil) (n=11)											RANKL (Rnf43ΔVilZnrf3ΔVil) (n=11)
	0	1.18644	1.18644	0.762712	1.10169	0.762712	1.29	1.17	0.9	1.08	0.75	0.81	0.806452	1.45161	0.860215	0.967742	0.913978	1.12727	1.2	1.05455	0.909091	1.09091	0.618182	1.13924	1.20253	0.917722	0.886076	0.85443	0.653061	1.34694	1.55102	0.938776	0.530612	0.979592	0.912162	0.878378	1.18243	1.0473	0.97973	1.12941	1.23529	0.988235	0.776471	0.847059	1.02353
	1	0.860927	0.695364	0.860927	1.3245	1.25828	1.075	1.025	0.75	1.625	0.85	0.675	0.672221	0.672221	0.504166	0.630207	0.798262	0.13468	0.117845	0.185185	0.3367	0.20202	0.286195	0.527778	1.25	1.19444	0.916667	1.11111	0.696774	1.2	1.23871	1.16129	0.735484	0.967742	0.593093	0.771021	0.711712	0.682057	0.682057	0.364478	0.325427	0.781025	0.637837	0.234307	0.559734
	2	0.724638	0.748792	1.03865	1.40097	1.08696	0.456274	0.684411	1.25475	1.20913	1.25475	1.14068	0.214534	0.306478	0.429069	0.337125	0.459716	0.0768138	0.0768138	0.100449	0.14181	0.183171	0.18908	0.62963	1.12963	0.944444	0.87037	1.42593	0.75	0.9375	1.44375	1.14375	0.80625	0.91875	0.691942	0.454705	0.395395	0.494244	0.276777	0.127679	0.198612	0.305011	0.305011	0.241172	0.248265
	3	0.65534	0.800971	1.04369	1.52913	0.970874	0.477509	0.768166	1.05882	1.12111	1.24567	1.32872	0.0307965	0	0.0307965	0.123186	0.0307965	0.0124089	0.0124089	0.0330903	0.0330903	0.0475673	0.103407	0.595238	0.493197	1.41156	1.20748	1.29252	0.714801	1.10469	1.19134	0.953069	1.10469	0.931408	0.417586	0.217871	0.290495	0.417586	0.508366	0.131111	0.106527	0.118819	0.180277	0.0942358	0.118819
	Extended Figure_4f			Extended Figure_4g			Extended Figure_4h			Extended Figure_4j			Extended Figure_4k			Extended Figure_4m				Extended Figure_4p
	Organoid area (μm2 x 103)			Organoid area (μm2 x 103)			Organoid area (μm2 x 103)			Organoid area (μm2 x 103)			Organoid area (μm2 x 103)			Organoid area (μm2 x 103)				Total cell number / organoid					OLFM4+ cell number / organoid					OLFM4+ cells / total cell number ratio
	Lower small intestine			Lower small intestine			Lower small intestine			Upper small intestine			Upper small intestine			Upper small intestine				2 days after stimulation in ElowNR		5 days after stimulation in ElowNR			2 days after stimulation in ElowNR		5 days after stimulation in ElowNR			2 days after stimulation in ElowNR		5 days after stimulation in ElowNR
	3 days in ENR			3 days in ElowNR			5 days in ElowNR			3 days in ENR			3 days in ElowNR			5 days in ElowNR				control (n=43)	RANKL (n=44)	control (n=44)	RANKL (n=30)		control (n=43)	RANKL (n=44)	control (n=44)	RANKL (n=30)		control (n=43)	RANKL (n=44)	control (n=44)	RANKL (n=30)
	Control (n=63)	RANKL (n=58)		Control (n=99)	RANKL (n=104)		Control (n=89)	RANKL (n=78)		Control (n=185)	RANKL (n=222)		Control (n=74)	RANKL (n=76)		Control (n=113)	RANKL (n=105)			28	61	58	83		8	23	32	29		0.285714	0.377049	0.551724	0.349398
	42.928	25.461		19.862	14.23		10.573	27.741		7.823	25.887		6.163	8.448		32.399	16.886			91	88	99	128		46	19	48	31		0.505495	0.215909	0.484848	0.242188
	9.206	26.048		10.888	4.293		15.542	10.358		37.661	29.351		7.032	5.145		17.273	17.256			32	58	64	166		11	22	38	17		0.34375	0.37931	0.59375	0.10241
	22.341	32.974		10.589	15.801		26.845	22.092		22.573	35.022		7.026	5.704		8.991	14.584			42	59	77	109		21	29	40	36		0.5	0.491525	0.519481	0.330275
	79.343	45.5		12.88	11.729		10.059	14.38		22.949	72.45		4.791	8.216		6.368	12.559			29	89	87	84		12	43	39	27		0.413793	0.483146	0.448276	0.321429
	31.326	32.598		29.29	13.079		8.659	9.544		12.554	26.219		10.219	11.912		11.917	13.051			87	92	93	62		47	51	51	26		0.54023	0.554348	0.548387	0.419355
	37.622	18.042		6.91	29.306		12.936	20.875		23.84	28.25		6.335	8.282		21.799	14.722			48	94	75	123		38	47	39	43		0.791667	0.5	0.52	0.349594
	25.035	33.821		15.923	16.404		7.27	11.785		22.064	16.454		6.125	14.069		27.857	27.315			78	37	97	53		43	13	62	18		0.551282	0.351351	0.639175	0.339623
	30.606	57.229		11.735	13.251		27.448	12.084		10.589	47.442		13.101	17.693		16.642	19.425			27	31	66	53		11	12	33	26		0.407407	0.387097	0.5	0.490566
	21.135	44.117		7.22	10.96		16.82	11.104		4.011	24.626		4.891	18.96		16.011	40.903			70	52	41	64		32	29	22	21		0.457143	0.557692	0.536585	0.328125
	53.794	38.037		9.843	17.937		8.676	17.362		8.244	65.18		7.845	11.121		13.555	12.199			27	90	63	62		14	24	43	18		0.518519	0.266667	0.68254	0.290323
	34.939	23.918		6.34	8.565		9.76	13.594		18.346	16.725		8.935	15.215		7.746	12.266			53	65	86	42		30	23	56	17		0.566038	0.353846	0.651163	0.404762
	18.905	23.281		9.831	14.595		18.286	20.632		17.384	33.743		11.159	12.471		8.349	16.526			31	54	85	86		14	31	67	16		0.451613	0.574074	0.788235	0.186047
	19.547	23.906		14.114	11.464		12.117	49.446		14.307	11.591		15.652	9.533		8.719	14.025			49	58	36	220		24	18	14	22		0.489796	0.310345	0.388889	0.1
	26.274	57.816		25.201	19.74		21.628	64.843		4.614	22.147		7.253	9.267		10.567	11.043			10	35	23	140		1	11	17	0		0.1	0.314286	0.73913	0
	17.168	71.343		10.728	12.554		23.885	35.205		16.554	23.132		5.466	10.152		15.475	14.54			32	39	31	180		11	18	8	29		0.34375	0.461538	0.258065	0.161111
	19.668	52.787		9.372	17.904		26.485	46.441		23.519	34.778		11.613	8.858		18.733	31.658			38	50	37	49		15	12	10	12		0.394737	0.24	0.27027	0.244898
	25.638	24.969		13.915	19.265		21.965	26.186		37.279	8.188		15.53	15.691		13.588	75.172			54	33	38	88		19	8	21	18		0.351852	0.242424	0.552632	0.204545
	39.686	39.962		7.01	22.888		17.146	78.088		15.248	44.499		3.613	8.371		9.721	20.05			56	67	32	76		28	44	14	11		0.5	0.656716	0.4375	0.144737
	17.395	12.526		7.956	15.336		16.421	48.809		27.287	22.689		13.201	12.111		9.859	23.48			113	45	80	116		73	19	46	11		0.646018	0.422222	0.575	0.0948276
	50.043	120.81		13.383	20.266		17.301	30.352		35.304	58.928		21.422	12.769		23.508	13.998			86	27	95	153		70	11	46	27		0.813953	0.407407	0.484211	0.176471
	28.056	23.342		13.256	26.584		27.016	24.864		44.278	7.657		9.195	6.291		7.325	15.735			49	47	126	125		20	15	85	32		0.408163	0.319149	0.674603	0.256
	14.186	41.965		7.148	22.877		14.081	33.65		14.75	17.655		7.596	11.834		19.054	58.093			39	46	58	153		17	11	24	26		0.435897	0.23913	0.413793	0.169935
	49.24	90.364		12.393	29.638		23.265	48.306		14.136	35.149		5.024	17.632		14.612	31.364			27	54	80	85		4	25	45	24		0.148148	0.462963	0.5625	0.282353
	51.824	39.055		11.823	6.623		22.463	46.967		39.248	36.305		8.825	16.941		6.777	16.969			82	58	70	154		70	32	40	28		0.853659	0.551724	0.571429	0.181818
	29.423	14.114		4.88	33.915		11.907	66.901		6.772	34.656		10.097	25.262		5.721	48.195			37	64	68	167		15	48	35	35		0.405405	0.75	0.514706	0.209581
	14.02	28.382		9.699	26.894		14.059	38.928		4.852	20.559		10.534	11.242		27.669	47.215			35	74	140	111		15	40	66	15		0.428571	0.540541	0.471429	0.135135
	32.598	73.534		4.448	20.836		17.572	17.694		25.511	6.174		7.762	13.632		11.668	17.395			23	40	49	112		11	31	32	24		0.478261	0.775	0.653061	0.214286
	21.35	17.821		14.805	15.796		32.007	17.213		57.7	32.759		7.923	8.625		7.264	14.839			50	48	84	80		30	33	31	16		0.6	0.6875	0.369048	0.2
	28.891	20.769		7.497	11.364		21.716	29.926		30.374	18.379		29.854	11.95		13.975	49.257			87	82	126	156		43	50	68	36		0.494253	0.609756	0.539683	0.230769
	20.155	27.796		11.884	39.293		9.135	35.592		16.222	42.706		13.549	12.487		13.063	13.538			62	77	99			42	28	51			0.677419	0.363636	0.515152
	14.429	27.851		15.342	13.389		14.253	29.041		14.65	22.894		6.866	15.353		34.23	10.955			85	60	58			63	34	26			0.741176	0.566667	0.448276
	40.023	22.003		10.241	13.262		17.821	30.474		46.208	24.902		7.049	41.738		8.138	13.057			48	55	34			24	31	23			0.5	0.563636	0.676471
	11.702	28.554		8.266	22.756		33.235	70.259		10.473	12.592		21.472	28.239		17.079	16.266			43	71	133			20	45	65			0.465116	0.633803	0.488722
	35.176	31.248		7.668	17.798		35.52	23.702		32.272	19.956		11.536	10.18		6.495	17.444			23	77	171			15	40	91			0.652174	0.519481	0.532164
	15.757	24.792		13.749	15.602		24.709	82.083		15.043	21.068		12.814	9.82		8.061	17.052			23	147	69			14	112	41			0.608696	0.761905	0.594203
	18.711	26.474		14.479	14.097		11.824	53.252		30.313	21.096		9.56	21.577		12.913	17.184			50	71	30			17	48	12			0.34	0.676056	0.4
	21.218	29.804		7.928	5.405		23.846	28.56		17.306	40.338		6.169	41.722		19.027	14.208			21	96	62			15	58	25			0.714286	0.604167	0.403226
	22.761	17.688		11.713	13.383		7.862	20.438		22.96	20.731		4.227	13.112		11.735	28.067			83	78	34			40	50	21			0.481928	0.641026	0.617647
	22.689	39.857		24.255	13.394		29.976	23.182		16.194	22.136		16.172	12.172		20	15.757			56	69	35			27	38	22			0.482143	0.550725	0.628571
	26.75	38.015		5.909	20.034		16.25	64.655		18.313	18.512		5.953	13.876		11.558	16.62			53	61	73			21	61	39			0.396226	1	0.534247
	22.8	31.674		20.465	14.59		13.08	67.499		19.519	73.064		10.628	30.723		21.428	17.323			32	46	97			20	46	37			0.625	1	0.381443
	32.521	23.624		8.05	16.537		16.029	28.787		7.043	17.218		18.733	17.45		16.697	13.699			51	39	93			21	22	61			0.411765	0.564103	0.655914
	13.5	38.33		13.986	19.68		30.258	18.059		9.505	41.982		9.3	11.48		8.78	15.331				59	59				51	42				0.864407	0.711864
	46.352	49.34		21.229	35.237		15.785	7.547		14.462	42.103		16.377	19.359		7.818	15.259
	51.885	40.112		9.074	11.696		17.047	29.34		11.635	28.991		6.241	13.234		17.715	21.157
	48.333	18.186		23.121	11.917		17.345	52.134		24.891	30.518		12.592	19.807		20.709	25.671
	40.51	34.23		8.553	23.01		15.176	47.836		44.045	11.558		8.033	12.598		19.464	35.464
	64.682	20.327		10.722	29.317		30.292	28.04		18.85	70.508		23.906	9.903		11.248	11.818
	81.451	79.056		8.614	29.135		28.986	29.323		21.262	26.861		9.19	14.213		8.985	19.674
	15.259	69.418		9.217	24.98		15.199	64.832		7.878	26.623		14.512	10.805		12.199	18.13
	70.364	17.14		16.526	66.668		17.943	16.98		10.136	12.686		11.425	6.921		32.139	18.789
	39.055	29.66		7.215	20.426		20.001	43.188		45.517	17.123		6.523	12.028		7.674	16.504
	29.373	29.533		39.78	12.056		20.654	39.011		13.256	30.247		7.237	23.895		23.525	17.549
	45.877	34.092		13.489	30.435		18.751	24.737		4.791	51.719		16.565	13.367		9.522	13.726
	36.217	53.572		13.903	30.778		19.271	37.445		22.031	33.838		11.287	13.931		8.238	10.296
	19.06	16.083		22.545	16.985		24.776	34.319		39.868	27.292		8.415	18.828		16.227	17.771
	66.198	45.395		19.104	46.004		16.908	33.772		29.893	36.764		17.859	13.394		12.731	18.153
	14.678	25.03		11.762	51.741		17.932	24.084		33.854	48.289		23.563	15.547		10.678	20.67
	20.509			10.34	10.861		16.538	30.435		73.219	19.453		9.289	16.786		8.808	20.935
	15.403			11.524	23.646		11.525	37.064		20.98	32.626		11.298	16.377		8.592	12.681
	12.98			18.44	40.161		13.5	59.554		24.172	17.455		9.76	19.79		14.009	56.007
	56.632			4.642	39.78		18.839	54.967		8.255	17.223		12.211	83.41		8.404	11.054
	29.079			16.675	30.109		22.197	24.759		28.194	74.674		7.591	8.376		8.293	11.098
				24.255	17.256		8.875	45.877		6.351	43.038		8.31	16.222		7.851	15.79
				28.925	22.468		17.528	49.462		10.252	51.619		32.77	8.565		8.686	16.238
				17.749	23.691		19.011	18.291		14.407	32.349		12.028	31.198		13.206	23.519
				8.78	13.234		18.806	19.298		15.22	76.5		15.215	8.454		9.444	17.029
				13.04	41.467		33.794	19.713		11.248	67.277		17.588	23.32		5.953	6.268
				18.213	34.756		26.535	37.611		9.815	35.149		5.892	19.89		6.755	13.787
				5.771	42.894		42.768	30.292		18.828	9.461		8.338	15.099		6.49	6.517
				17.472	34.988		27.088	31.653		11.807	63.365		8.061	23.392		5.577	8.138
				11.087	74.773		13.174	16.582		29.4	13.455		9.096	13.013		6.761	7.973
				8.841	15.536		40.577	51.177		15.525	41.733		11.641	26.75		15.038	6.13
				12.188	54.496		49.13	16.67		17.92	22.496		10.739	20.166		12.67	3.967
				5.87	66.264		13.732	19.663		18.44	48.493			23.187		10.163	10.368
				13.926	27.962		44.311	40.676		16.819	45.423			12.548		7.259	13.671
				22.059	19.447		13.063	33.279		36.869	94.785					8.166	12.725
				10.601	29.588		12.504	38.115		18.352	13.876					7.038	20.211
				12.399	13.815		18.568			28.371	15.043					7.176	9.848
				7.281	37.91		30.535			12.598	41.506					6.468	16.681
				14.949	29.66		19.243			19.276	108.6					10.208	21.71
				18.435	25.124		15.121			22.075	32.416					5.262	17.179
				27.243	22.595		30.889			32.98	56.267					5.007	17.123
				31.337	30.12		14.219			26.214	19.796					2.772	21.638
				18.949	10.916		11.829			18.556	13.937					6.401	37.793
				19.148	33.843		8.963			47.813	17.04					8.199	17.987
				13.887	12.172		13.456			31.929	26.236					10.307	15.807
				16.476	11.513		33.705			46.446	36.322					7.801	36.017
				44.112	17.096		21.528			26.573	27.685					6.866	25.771
				32.598	20.128					20.432	22.302					12.033	10.269
				15.237	49.047					32.045	36.349					13.771	13.61
				10.357	30.584					20.897	53.429					8.935	15.281
				11.453	49.749					48.754	19.508					13.035	26.324
				6.656	45.296					16.432	66.48					11.441	17.223
				11.48	34.717					16.471	20.703					4.791	16.985
				20.504	16.963					20.731	108.285					21.173	24.216
				14.457	32.886					50.397	94.829					29.373	17.074
				11.668	41.467					22.711	21.893					9.472	16.216
				52.499	65.788					9.688	32.825					12.681	11.768
					35.564					18.905	35.027					16.41	13.643
					22.081					27.752	42.878					16.919	10.733
					31.674					20.377	58.192					21.55	13.981
					14.545					40.881	18.789					17.804	17.677
					27.846					13.926	37.921					10.125	19.281
										23.547	24.659					9.881	20.482
										23.215	27.602					16.686
										13.256	22.717					10.894
										22.534	17.594					25.279
										14.23	13.909					11.027
										18.883	82.038					10.285
										29.019	53.058					10.551
										55.52	56.637					19.276
										15.143	70.464					7.071
										26.579	17.522
										16.991	28.476
										28.2	15.939
										62.225	28.073
										18.058	42.994
										19.065	66.115
										18.722	71.576
										39.791	54.38
										14.285	41.561
										70.978	52.77
										6.606	18.617
										46.015	18.379
										18.65	69.246
										22.402	90.458
										25.03	61.777
										45.711	59.188
										32.382	35.536
										17.97	29.887
										71.244	45.506
										17.898	21.605
										26.584	55.05
										22.225	47.57
										20.216	64.743
										28.919	35.105
										9.815	36.576
										47.332	38.656
										28.714	54.131
										46.823	31.84
										12.349	89.236
										19.519	26.9
										21.793	20.554
										25.456	46.054
										41.058	80.854
										12.26	40.775
										13.754	53.351
										25.356	24.487
										31.331	38.092
										31.27	34.761
										23.176	77.169
										32.028	35.309
										27.497	68.245
										23.409	87.996
										25.439	58.336
										12.863	97.452
										11.668	27.209
										24.443	37.24
										19.945	28.139
										40.704	53.556
										59.003	80.732
										41.25	83.543
										46.003	48.272
										24.277	23.016
										25.389	24.471
										33.677	41.71
										107.283	33.5
										19.525	46.352
										50.419	41.218
										36.051	26.12
										27.37	81.894
										11.668	94.536
										19.054	72.046
										12.244	27.309
										31.254	47.099
										41.307	17.367
										42.242	42.551
										23.84	68.71
										20.864	55.636
										11.065	50.115
										47.503	55.935
										39.863	40.062
										43.912	25.926
										52.953	19.475
											38.053
											57.307
											46.99
											86.573
											31.789
											38.196
											44.877
											44.126
											87.122
											53.264
											57.603
											57.384
											92.44
											40.327
											33.799
											51.697
											79.349
											20.681
											49.567
											40.344
											13.693
											39.807
											61.246
											50.297
											51.752
											15.48
											22.081
											96.6
											41.639
											49.063
											20.393
											35.215
											28.333
											21.693
											18.418
											26.927
											34.308
