# Supplementary material for: RANK drives structured intestinal epithelial expansion during pregnancy
Source: Nature. 2024 Dec 4;637(8044):156–66. doi: 10.1038/s41586-024-08284-1 (PMC11666467; doi:10.1038/s41586-024-08284-1)
Supplement: Supplementary file 15 — Source Data Extended Data Fig. 5 [file 41586_2024_8284_MOESM15_ESM.xlsx]

## Sheet: Extended Fig.5
											Extendedn Figure_5e				Extended Figure_5g								Extended Figure_5h				Extended Figure_5i												Extended Figure_5l
	Extended Figure_5c										CLC3 positive cell numbers / 2mm of intestine				PHH3 positive cell number / crypt								Survival (%)	0=alive, 1=dead			OLFM4+ cell number/ crypt												Number of crypts / 2000μm of intestine					Number of villi / 2mm of intestine
	Villus surface area (105xμm3)			Villus volume (106xμm3)			Villus length (μm)				Control (n=7)	caRANKvil-Tg (n=8)			3 weeks old mice		4 weeks old mice		5-8 weeks old mice				Time (days)	Control (n=31)	caRANKvil-Tg (n=37)		3 wks old		4 wks old		5-8 wks old								3 weeks old mice		5-8 weeks old mice			3 weeks old mice		5-8 weeks old mice
	Control (n=6)	caRANKvil-Tg (n=7)		Control (n=6)	caRANKvil-Tg (n=7)		Control (n=6)	caRANKvil-Tg (n=7)			3.66667	2			Control (n=3)	caRANKvil-Tg (n=3)	Control (n=6)	caRANKvil-Tg (n=4)	Control (n=4)	caRANKvil-Tg (n=4)			30		1		Control (n=3)	caRANKvil-Tg (n=3)	Control (n=6)	caRANKvil-Tg (n=4)	Control (n=4)	caRANKvil-Tg (n=4)							Control (n=4)	caRANKvil-Tg (n=4)	Control (n=5)	caRANKvil-Tg (n=5)		Control (n=4)	caRANKvil-Tg (n=4)	Control (n=5)	caRANKvil-Tg (n=5)
	2.18695	2.75905		4.33323	5.16368		743.8	921.452			3.8	1.86667			0.916667	2.54255	1.67742	0.74359	4.84259	1.66949			90	0			7.35616	9.78378	10.7692	12.1724	10.4118	6.65455							36.0909	33.2667	34.7333	22.5385		17.1818	17.4	13.0667	11.5385
	1.85327	2.21519		3.30668	4.74593		677.312	831.76			7.57143	3.61538			2.5641	2.8583	2.1	0.875	3.36879	0.507937			24		1		7.40152	8.87255	10.8205	12.2333	9.05882	9							31.1875	32	29.8667	19.2105		15.4375	14	12.8	12
	1.64758	2.422		2.92792	4.82862		639.101	851.79			10	1.8			1.94286	0.814815	1.57831	1.10227	3.45098	1.44615			90	0			9.68966	11.4483	11.5349	10.8276	11.8958	7.64583							37.1765	34	33.0714	21.8182		15.2941	15.5	14.9286	11.8182
	2.06925	2.28904		3.84269	4.2821		731.811	878.999			3.26667	0.875					1.52	0.778846	3.77922	1.9115			33		1				11.0741	10.7273	10.9571	4.57333							43.25	39.6	31.2667	25.4444		17.5	17.6	13.2	12.6667
	1.82815	2.88933		3.20155	5.79891		648.95	913.355			5	4.69231					1.35294						90	0					9.44118												36.25	29.75				13.25	12.25
	2.55845	2.42992		4.54091	4.81508		686.097	866.552			8.27273	2.2381					1.62791						28		1				10.6667
		2.83348			5.84269			796.9				0.3125											90	0
																							42		1														Extended Figure_5k
															Extended Figure_5f								49		1		Extended Figure_5j												Number of crypts / 2000μm of intestine					Number of villi / 2mm of intestine
											Extendedn Figure_5d				PHH3 positive cell number / crypt								90	0			Villus surface area (105xμm２)			Villus volume (106xμm3)			Villus length (μm)						3 weeks old mice		5-8 weeks old mice			3 weeks old mice		5-8 weeks old mice
											CLC3 positive cell numbers / 2mm of intestine				3 weeks old mice		4 weeks old mice		5-8 weeks old mice				34		1		Control (n=4)	caRANKvil-Tg (n=5)		Control (n=4)	caRANKvil-Tg (n=5)		Control (n=4)	caRANKvil-Tg (n=5)					Control (n=48)	caRANKvil-Tg (n=46)	Control (n=63)	caRANKvil-Tg (n=56)		Control (n=48)	caRANKvil-Tg (n=46)	Control (n=63)	caRANKvil-Tg (n=56)
											Control (n=93)	caRANKvil-Tg (n=126)			Control (n=254)	caRANKvil-Tg (n=395)	Control (n=379)	caRANKvil-Tg (n=351)	Control (n=556)	caRANKvil-Tg (n=487)			90	0			3.75913	2.69904		7.59733	4.95979		697.846	608.188					40	42	36	25		17	14	15	14
											4	1			1	3	0	4	3	3			38		1		3.83005	2.87147		7.77512	6.29804		728.802	569.727					33	35	40	22		17	16	14	10
											2	1			1	1	1	2	5	0			90	0			4.59012	3.07849		9.12917	6.42425		807.1	665.111					34	31	27	25		16	18	15	11
											5	5			1	0	1	2	8	1			90	0			4.84006	2.24556		10.9444	5.1052		742.5	511.789					33	36	27	24		17	18	15	12
											3	1			0	2	0	0	1	3			37		1			2.22771			5.72556			462.5					33	34	27	20		17	12	13	13
											7	1			1	2	2	1	7	1			90	0															32	33	30	33		14	16	12	11
											3	1			0	0	0	0	5	3			41		1														38	36	32	30		22	19	13	10
											4	1			0	0	0	0	6	1			90	0															37	36	27	21		19	23	12	11
											2	1			2	2	1	0	9	0			90		0														41	31	33	15		16	19	12	13
											2	1			0	0	1	3	11	2			90	0															33	29	49	18		16	16	12	11
											2	0			1	4	1	0	3	2			32		1														43	36	43	18		18	16	10	11
											3	3			1	5	4	0	8	2			42		1														30	35	39	18		16	15	13	12
											7	8			2	2	0	2	6	1			90	0															40	29	37	24		18	21	13	11
											0	3			0	6	1	0	6	0			28		1														38	28	39	20		17	21	15	12
											0	1			1	2	3	0	6	0			28		1														31	28	35	17		23	17	12	12
											2	1			1	2	0	0	2	6			30		1														29	26	34	14		16	14	15	10
											3	2			0	5	3	2	3	3			36		1														35	27	38	16		16	12	16	12
											0	5			2	6	3	2	7	2			36		1														38	30	38	13		16	15	15	11
											2	3			3	0	3	0	5	4			90	0															42	34	30	16		17	14	13	12
											12	3			2	3	0	0	6	2			90	0															33	28	32	19		17	15	14	11
											11	5			1	2	2	0	6	1			90		0														29	26	30	16		14	12	13	12
											4	1			1	2	0	0	5	0			90	0															31	31	38	17		13	15	14	13
											4	0			1	3	1	0	8	2			90		0														23	32	27	19		14	13	10	14
											3	1			0	3	1	0	2	2			90		0														25	39	30	22		13	14	12	12
											1	0			0	2	2	0	4	0			90	0															23	36	28	21		11	16	12	14
											10	2			5	3	2	0	5	2			90	0															25	33	30	18		11	14	12	12
											23	1			3	3	3	0	12	0			90		0														27	38	25	23		15	12	10	12
											9	1			1	3	1	1	2	1			90	0															43	35	25	20		17	14	14	11
											1	3			3	6	4	2	5	2			90		0														32	33	22	23		25	16	12	12
											6	0			4	6	2	1	8	1			90	0															34	29	21	19		15	20	10	12
											6	0			7	2	7	1	7	1			90		0														30	31	31	27		16	19	13	12
											10	6			3	2	5	2	9	0			90	0															38	32	28	25		15	17	16	12
											2	2			4	2	5	2	5	6			90		0														38	29	27	24		17	15	15	11
											3	6			2	1	0	0	5	1			90	0															37	31	29	24		12	19	14	12
											4	7			3	3	1	0	1	1			90		0														42	36	39	17		11	16	15	11
											4	3			2	5	1	2	5	1			52		1														42	35	31	26		12	13	16	11
											7	3			4	1	2	0	3	2			52		1														36	36	30	22		14	15	15	10
											12	2			4	5	1	0	3	2			90	0															39	35	33	21		15	15	15	11
											19	2			5	1	1	0	7	3			90	0															36	41	29	19		13	13	12	14
											20	8			6	2	0	0	9	0			90	0															41	40	32	21		22	13	14	13
											21	7			3	3	0	1	13	7			31																35	33	35	22		12	11	15	11
											12	0			6	3	2	0	6	3			26		1														37	44	46	22		15	16	20	12
											21	1			1	2	1	2	5	1			90	0															34	37	41	22		16	23	15	14
											11	0			4	0	3	3	5	0			90	0															38	37	32	24		13	18	14	15
											4	2			9	5	2	0	6	2			84		1														43	40	29	28		20	14	14	12
											16	4			6	2	0	0	3	4			90	0															43	40	29	34		18	17	10	14
											10	0			10	3	1	0	5	2			32		1														39		27	25		15		13	12
											2	2			4	5	2	0	11	2			90		0														48		28	24		17		12	13
											6	0			4	1	1	1	8	2			90	0																	26	26				11	12
											4	4			3	0	2	0	6	7			32		1																29	28				11	13
											5	3			7	1	6	3	2	3			38		1																32	22				11	12
											4	1			3	0	2	2	9	0			38		1																32	18				14	11
											0	2			2	2	2	0	4	3			90	0																	28	25				15	13
											2	0			2	3	2	2	9	3			90	0																	39	30				12	13
											2	1			3	2	1	1	4	1			90		0																41	32				13	13
											1	0			0	5	2	0	9	1			90		0																35	32				16	10
											0	4			3	2	3	0	3	3			90	0																	32					15
											0	0			3	1	5	1	5	2																					31					16
											1	1			1	3	1	4	7	0																					31					15
											0	0			2	4	1	0	5	0																					33					13
											1	0			0	1	0	3	4	2																					41					14
											11	0			3	3	0	0	5	0																					34					11
											12	1			6	4	0	3	5	2																					37					15
											6	0			2	3	3	0	6	1
											1	3			3	3	0	0	2	0
											7	4			1	3	2	0	6	2
											7	0			1	2	2	0	0	2
											3	0			1	3	1	1	6	0
											6	0			1	2	2	3	6	3
											2	0			1	2	0	0	6	5
											8	3			2	2	3	1	6	1
											14	2			1	3	1	1	4	0
											11	7			2	5	3	0	2	0
											5	5			1	4	3	2	9	3
											3	3			1	3	2	2	1	2
											5	14			1	3	1	2	3	0
											2	16			1	3	4	0	5	3
											5	8			2	0	2	1	1	1
											1	2			4	0	4	1	4	2
											5	0			0	4	0	0	4	2
											5	0			4	3	5	0	6	2
											3	1			3	1	3	0	2	4
											2	3			1	2	2	0	3	2
											6	11			2	4	2	0	4	3
											5	9			0	3	1	0	4	1
											9	15			2	5	2	0	8	1
											5	8			5	4	0	1	5	2
											11	8			3	1	2	0	4	0
											13	6			2	1	3	0	1	1
											23	2			2	2	3	0	4	0
											9	5			0	1	3	0	2	1
											2	1			2	3	1	0	4	2
											4	1			4	1	3	1	4	0
											4	3			0	6	2	0	8	1
												2			4	0	1	0	2	0
												2			3	3	2	0	5	0
												1			3	0	1	0	3	0
												0			1	5	3	1	2	5
												2			2	2	1	1	9	1
												0			2	0	3	1	3	3
												0			5	2	0	0	1	1
												1			3	2	0	0	3	4
												0			7	3	0	0	1	1
												3			3	0	1	2	2	1
												4			0	6	1	0	0	0
												2			1	3	4	1	1	0
												2			1	6	1	1	0	0
												8			2	11	1	3	2	0
												3			6	6	3	1	2	2
												4			2	2	0	1	2	1
												3			1	9	2	1	1	7
												0			5	3	5	0	3	2
												0			4	3	2	5	0	2
												0			0	5	0	0	3	0
												3			5	5	0	3	2	3
												0			5	8	0	2	3	2
												0			1	2	4	1	0	1
												0			1	6	2	0	1	0
												0			2	2	2	0	5	0
												0			0	3	2	2	2	0
												0			3	1	1	3	0	0
												0			5	3	0	2	6	0
												0			1	1	2	1	5	0
												0			2	3	4	1	2	0
												0			4	7	5	1	4	2
												1			7	4	1	0	3	1
												1			5	3	1	0	3	1
															2	2	2	1	3	0
															3	2	3	1	4	1
															4	4	2	0	3	0
															5	3	2	0	2	0
															1	5	1	0	2	1
															5	3	3	0	2	1
															3	4	4	1	0	0
															1	4	1	2	5	0
															4	5	1	0	5	2
															1	5	1	0	5	0
															3	4	1	3	1	0
															2	6	1	0	6	1
															2	3	1	1	4	0
															5	4	1	1	6	0
															1	1	2	1	3	0
															4	2	2	1	2	2
															0	12	1	1	5	0
															2	7	3	0	4	0
															1	4	5	1	2	0
															1	6	1	1	3	0
															3	7	2	1	4	0
															3	4	1	0	7	1
															2	2	0	1	6	1
															4	3	4	3	5	0
															2	2	3	2	3	0
															1	3	2	1	3	0
															8	3	2	0	2	0
															2	1	1	1	3	1
															0	2	1	0	6	2
															4	7	0	0	2	1
															1	4	1	1	5	0
															3	0	3	3	3	0
															1	0	1	1	5	0
															2	6	1	1	3	0
															5	2	2	1	1	0
															4	1	1	2	3	1
															4	5	2	4	0	0
															0	1	0	3	8	0
															4	0	1	0	2	1
															4	1	1	1	7	1
															2	1	0	2	3	0
															6	6	1	0	5	0
															1	2	0	2	6	0
															3	4	1	1	3	0
															1	5	1	0	0	2
															2	2	1	0	3	0
															3	1	1	1	3	0
															2	1	2	3	4	0
															5	3	0	0	3	0
															2	2	2	1	1	3
															1	2	0	2	1	0
															2	1	2	0	4	0
															1	3	0	0	5	0
															1	2	1	0	0	0
															0	1	1	2	2	0
															1	5	2	2	3	2
															1	0	2	0	2	0
															2	5	4	0	2	0
															4	4	2	2	5	2
															2	2	1	6	5	0
															0	4	0	0	2	0
															1	2	1	1	4	0
															3	1	1	0	4	0
															2	5	2	2	4	0
															3	2	2	1	5	0
															5	3	1	0	3	0
															1	2	1	2	3	0
															3	2	1	1	3	0
															2	1	1	0	3	0
															3	2	1	3	1	4
															1	4	2	2	2	0
															1	3	4	2	7	0
															2	2	0	0	1	0
															0	4	2	0	2	0
															2	6	1	1	4	0
															1	4	1	1	3	0
															1	5	0	0	4	0
															2	5	2	4	0	2
															1	2	0	0	2	1
															4	6	3	0	4	0
															3	6	0	3	2	1
															2	4	3	0	2	2
															2	5	4	2	2	0
															3	2	2	0	3	1
															1	4	2	0	5	0
															1	4	1	5	4	0
															0	1	2	0	11	2
															2	3	2	0	5	2
															2	1	0	0	3	0
															1	4	0	0	3	2
															0	0	1	2	4	2
															2	2	2	0	8	1
															2	3	2	0	5	0
															2	3	2	1	4	3
															0	1	7	0	3	0
															2	2	2	1	2	0
															1	2	0	0	3	0
															1	4	1	1	4	1
															4	2	0	2	4	2
															4	1	0	1	3	0
															3	5	1	2	1	1
															1	0	1	0	4	2
															2	2	2	2	3	2
															7	2	1	1	4	0
															1	2	0	0	3	0
															2	2	2	1	3	0
															2	1	0	0	5	0
															6	2	3	1	4	0
															2	1	2	2	9	0
															3	0	3	0	3	0
															0	1	0	1	5	0
															1	1	0	3	6	0
															5	1	0	2	1	0
															1	5	1	2	7	0
															0	4	0	2	5	0
															3	2	2	1	5	0
															2	3	1	0	2	0
															1	3	1	1	2	3
															1	4	2	0	1	0
															0	2	2	0	2	0
															2	1	2	2	3	0
															0	5	1	2	3	1
															0	4	1	0	3	1
															2	3	2	0	1	1
															3	2	2	1	3	2
															3	1	1	0	5	2
															1	5	2	0	4	1
															0	2	2	1	3	1
																2	0	0	0	1
																1	0	0	1	2
																1	2	2	8	1
																3	2	0	4	1
																4	3	0	6	0
																4	4	0	3	2
																3	0	2	6	2
																2	3	1	5	0
																2	2	0	3	1
																7	2	0	3	0
																3	3	0	0	1
																4	1	1	3	3
																3	0	0	4	0
																4	2	0	5	0
																1	4	0	4	2
																4	1	1	2	1
																2	0	0	2	3
																1	1	0	4	1
																4	1	2	6	0
																5	0	0	4	0
																4	2	0	5	1
																0	1	2	2	1
																0	0	2	4	1
																4	0	0	1	1
																0	2	0	0	2
																0	3	1	1	5
																2	2	0	3	2
																1	1	0	3	3
																1	1	0	5	2
																2	2	2	1	0
																4	2	0	7	1
																1	2	2	6	0
																2	0	1	3	2
																1	1	1	4	2
																3	1	0	3	0
																3	1	0	5	1
																1	0	2	4	0
																2	0	0	4	0
																3	3	1	6	2
																1	1	0	5	0
																5	1	1	6	6
																0	0	0	5	2
																1	2	0	2	4
																2	2	2	2	4
																3	1	0	5	7
																2	1	2	6	2
																3	3	1	3	2
																3	0	2	6	0
																3	1	1	8	2
																1	1	0	7	1
																6	3	1	7	2
																3	0	2	7	3
																1	2	0	4	2
																2	1	0	6	0
																3	0	0	2	0
																2	4	2	4	2
																3	1	1	4	1
																2	0	1	5	4
																5	2	0	5	4
																1	0	2	7	0
																0	2	0	4	1
																3	2	0	2	3
																4	2	4	3	0
																4	0	0	2	2
																2	3	0	5	5
																3	1	1	6	0
																3	4	1	3	4
																4	2	0	7	1
																4	3	1	3	2
																2	2	3	2	2
																0	5	3	1	4
																5	0	1	2	2
																2	1	1	4	1
																1	3	2	2	2
																2	0	1	1	0
																2	2	0	2	1
																3	2	1	2	1
																4	2	2	5	3
																2	0	3	5	2
																2	2	0	2	2
																0	0	0	2	5
																1	1	0	4	0
																3	2	0	5	6
																3	1	1	5	0
																0	1	0	2	2
																3	1	0	3	1
																2	1	1	4	2
																0	0	1	3	1
																1	1	2	2	1
																2	4	3	1	2
																1	2	0	3	2
																1	3	1	0	2
																0	2	0	0	1
																0	0	2	5	1
																3	2	0	4	1
																1	2	1	2	2
																0	4	0	3	0
																0	0		3	1
																1	0		6	1
																2	0		3	0
																0	0		2	4
																0	4		2	0
																1	2		8	0
																0	2		8	0
																0	1		3	0
																0	3		2	0
																0	2		2	0
																0	2		7	0
																2	2		6	0
																2	3		4	0
																0	1		3	2
																4	1		0	1
																1	4		2	2
																1	0		2	0
																1	1		3	2
																1	5		3	0
																2	1		5	3
																4	0		1	1
																2	3		3	0
																0	0		2	0
																1	2		2	2
																1	5		4	3
																0	1		6	3
																1	3		2	0
																2	1		6	4
																0			3	1
																0			2	1
																1			5	1
																0			1	7
																0			2	1
																1			3	1
																0			2	3
																0			2	5
																0			1	2
																1			3	1
																0			3	3
																1			4	1
																0			1	2
																1			0	2
																1			2	4
																0			1	2
																			3	4
																			0	0
																			7	2
																			6	0
																			1	0
																			0	1
																			3	1
																			4	2
																			4	1
																			4	1
																			6	5
																			1	2
																			1	1
																			1	3
																			3	0
																			4	0
																			5	2
																			8	6
																			6	3
																			6	0
																			3	2
																			5	4
																			5	3
																			3	2
																			2	3
																			2	2
																			2	2
																			3	1
																			4	2
																			3	5
																			2	3
																			3	1
																			2	3
																			5	0
																			7	2
																			4	1
																			3	2
																			2	3
																			7	1
																			4	0
																			5	2
																			1	3
																			2	2
																			4	0
																			4	3
																			6	1
																			5	0
																			5	0
																			3	0
																			1	1
																			1	1
																			2	1
																			2	3
																			1	1
																			3	1
																			5	1
																			9	2
																			3	3
																			1	3
																			3	2
																			3	1
																			5	5
																			6	3
																			3	1
																			1	3
																			3	4
																			5	0
																			3	0
																			5	0
																			7	1
																			3	1
																			7	0
																			2	1
																			4	2
																			5	0
																			2	1
																			5	1
																			2	1
																			10	0
																			5	1
																			3	4
																			3	3
																			3	4
																			1	2
																			0	2
																			3	0
																			7	2
																			8	3
																			2	3
																			1	3
																			1	6
																			4	3
																			3
																			6
																			6
																			6
																			3
																			3
																			6
																			0
																			4
																			7
																			4
																			3
																			4
																			4
																			1
																			2
																			1
																			10
																			3
																			0
																			4
																			8
																			9
																			3
																			5
																			4
																			5
																			5
																			3
																			6
																			4
																			5
																			4
																			0
																			1
																			3
																			5
																			3
																			5
																			2
																			4
																			2
																			7
																			6
																			7
																			5
																			2
																			5
																			5
																			6
																			2
																			3
																			4
																			2
																			2
																			4
																			4
																			4
																			3
																			3
																			4
																			2
																			3
																			3
																			4
																			3
																			2
																			4
																			5
[truncated: 15 more columns]
