# Supplementary material for: RANK drives structured intestinal epithelial expansion during pregnancy
Source: Nature. 2024 Dec 4;637(8044):156–66. doi: 10.1038/s41586-024-08284-1 (PMC11666467; doi:10.1038/s41586-024-08284-1)
Supplement: Supplementary file 16 — Source Data Extended Data Fig. 6 [file 41586_2024_8284_MOESM16_ESM.xlsx]

## Sheet: Extended Fig.6
		Extended Figure_6d										Extended Figure_6h
			Normalized CPM value									OLFM4+ cell number / crypt			Villus length
		genes	Control (n=4)				caRANKvil-Tg (n=4)					caRANKvil-Tg; Traf6fl/+ (n=3)	caRANKvil-Tg; Traf6fl/fl (n=5)		caRANKvil-Tg; Traf6fl/+ (n=3)	caRANKvil-Tg; Traf6fl/fl (n=5)
		Birc2	1.15704	0.845943	0.872843	1.12418	1.26686	1.40136	1.58892	1.40311		8.24	12.0921		409.765	514.05
		Birc3	1.05826	1.01	0.824843	1.1069	3.2419	4.10597	3.2524	3.79146		5.84615	14.5472		376.846	514.333
		Xiap	0.87471	0.754424	1.16897	1.20189	0.707847	0.721642	0.661879	0.820409		7.17241	10.3077		411.9	464
		Tnfaip3	0.573662	0.763182	1.4816	1.18156	4.38764	3.75483	2.27975	4.59857			15.0962			536.636
		Bcl2	0.833134	1.07399	1.05877	1.0341	0.434115	0.625654	0.635543	0.478049			11.3924			593.955
		Bcl2l1	1.06096	1.10746	0.831075	1.0005	1.50675	2.01721	2.23107	1.70036
		Lgr5	1.00989	0.986356	1.04049	0.963267	0.220877	0.180955	0.122673	0.217006
		Axin2	1.02879	0.798387	1.03329	1.13953	1.28936	0.927344	0.67657	1.03456
		Olfm4	1.16697	0.939822	0.900043	0.993164	0.627294	0.629375	0.486466	0.464049
		Smoc2	1.03021	0.839026	1.01432	1.11644	0.584688	0.601496	0.482443	0.475872
		EphB2	0.8697	1.10014	0.94369	1.08647	0.63086	0.718566	0.659057	0.543881
		Ascl2	0.828633	1.13684	1.10153	0.933005	4.27853	3.75585	3.35139	3.5236
		Scn2b	0.835995	1.46967	0.907193	0.787145	3.98592	3.34699	5.81648	3.41765
		Cd44	0.968892	0.662394	1.25118	1.11754	0.956466	1.59784	0.973977	0.742346
		Bmp2	0.899093	0.299031	1.3204	1.48147	3.6583	6.8519	7.14603	4.70152
		Id2	0.843993	0.854321	1.33425	0.967432	9.09462	9.23752	8.26153	9.82628
		Id3	1.13062	0.761913	1.37594	0.731532	7.75983	7.41287	4.1983	9.50865
	Extended Figure_6g
		Ratio of organoid numbers
	Passage numbers	Control (Traf6WT) (n=11)											RANKL (Traf6WT) (n=11)											Control (Traf6ΔVil) (n=11)											RANKL (Traf6ΔVil) (n=11)
	0	0.804878	1.09756	1.02439	0.878049	1.39024	0.804878	1.32812	1.05469	0.9375	0.9375	0.742188	0.993631	0.993631	0.993631	1.07006	1.07006	0.878981	0.85	1.05	1.1	1.1	0.9	0.87931	1.24138	0.982759	0.62069	1.18966	1.08621	1.14286	1.04762	0.857143	0.809524	1.14286	0.692308	1.5	0.634615	0.634615	1.26923	1.26923	1.0625	1.0625	1.1875	0.75	0.9375
	1	0.942529	0.942529	0.804598	1.01149	1.28736	1.01149	1.09694	0.790816	1.09694	1.09694	0.918367	0.192108	0.120067	0.0720404	0.0960539	0.216121	0.144081	0.620408	0.685714	0.718367	0.522449	0.75102	0.631579	1.03158	1.13684	0.821053	1.13684	1.24211	0.883392	1.06007	0.918728	1.00707	1.13074	0.751417	1.40891	0.563563	0.727935	0.587045	0.610526	0.811617	0.695671	0.742049	0.48697	0.626104
	2	0.555858	0.784741	0.915531	0.80109	1.50409	1.43869	0.887372	0.614334	1.2628	1.16041	1.07509	0.00759009	0.00379504	0.00379504	0.00379504	0.00379504	0.00379504	0.174744	0.21843	0.196587	0.327645	0.305802	0.765957	1.2766	1.25338	1.03288	0.800774	0.870406	0.989583	1.16319	0.902778	1.05903	0.885417	0.168279	0.375391	0.129445	1.11323	0.181223	0.14239	0.70638	0.615234	0.77474	0.751953	0.455729
	3	0.251497	0.718563	1.18563	1.4012	1.54491	0.898204	1.2963	0.802469	0.802469	1.32716	0.771605	0.00139	0.00046333	0.00046333	0.00092667	0.00046333	0.00139	0.273504	0.0911681	0.212726	0.197531	0.364672	1.11818	1.06364	0.654545	1.36364	0.9	0.9	0.917031	1.06987	1.06987	1.00437	0.938865	0.386095	0.643491	0.397795	0.233997	0.233997	0.152098	0.57094	0.354908	0.509216	0.540078	0.293185
	Extended Figure_6i							Extended Figure_6j
	Survival (%)	0=alive, 1=dead						Tumor numbers / region
	Time (days)	Control (n=14)	caRANKvil-Tg (n=8)	caRANKvil-Tg,APCmin/+ (n=11)	APCmin/+ (n=13)			1		2		3		4		Total small intestine		Colon
	90			0				Control, Apcmin/+ (n=5)	CaRANKvil-Tg, Apcmin/+ (n=5)	Control, Apcmin/+ (n=5)	CaRANKvil-Tg, Apcmin/+ (n=5)	Control, Apcmin/+ (n=5)	CaRANKvil-Tg, Apcmin/+ (n=5)	Control, Apcmin/+ (n=5)	CaRANKvil-Tg, Apcmin/+ (n=5)	Control, Apcmin/+ (n=5)	CaRANKvil-Tg, Apcmin/+ (n=5)	Control, Apcmin/+ (n=5)	CaRANKvil-Tg, Apcmin/+ (n=5)
	90				0			5	6	9	1	28	0	77	2	119	9	2	9
	90	0						2	0	8	0	28	0	49	0	87	0	2	0
	90		0					6	3	7	7	31	7	27	16	71	33	7	2
	90	0						9	12	14	8	36	17	32	15	91	52	2	7
	90		0					7	8	15	8	33	5	46	4	101	25	1	5
	90			0
	90			0
	90				0			Extended Figure_6l
	90				0			Tumor diameter (mm)
	90				0			1		2		3		4		Total small intestine		Colon
	90				0			Control, Apcmin/+ (n=5)	CaRANKvil-Tg, Apcmin/+ (n=5)	Control, Apcmin/+ (n=5)	CaRANKvil-Tg, Apcmin/+ (n=5)	Control, Apcmin/+ (n=5)	CaRANKvil-Tg, Apcmin/+ (n=5)	Control, Apcmin/+ (n=5)	CaRANKvil-Tg, Apcmin/+ (n=5)	Control, Apcmin/+ (n=5)	CaRANKvil-Tg, Apcmin/+ (n=5)	Control, Apcmin/+ (n=5)	CaRANKvil-Tg, Apcmin/+ (n=5)
	90			0				1.95833	1.92	2.04857	2.10714	1.54129	1.78286	1.91704	1.36187	1.76944	1.66	3.03143	1.565
	25			1				2.02889	1.32333	1.74429	1.52125	1.57061	1.23882	1.915	1.556	1.76376	1.39327	3.325	2.81143
	90	0						1.95571	1.8025	1.53333	1.09125	1.81879	1.25	2.00804	1.2625	1.8795	1.378	5.02	2.262
	90	0						1.92	1.495	2.14667	1.61	1.49071	0	1.95156	1.89	1.85655	1.59556	1.43	1.79778
	90	0						1.755	0	1.535	0	1.40321	0	1.36327	0	1.40092	0	3.21	0
	31			1
	26		1
	90	0						Extended Figure_6k
	90				0			Tumor diameter (mm)
	90				0			1		2		3		4		Total small intestine		Colon
	32			1				Control, Apcmin/+ (n=29)	CaRANKvil-Tg, Apcmin/+ (n=29)	Control, Apcmin/+ (n=53)	CaRANKvil-Tg, Apcmin/+ (n=24)	Control, Apcmin/+ (n=156)	CaRANKvil-Tg, Apcmin/+ (n=29)	Control, Apcmin/+ (n=231)	CaRANKvil-Tg, Apcmin/+ (n=37)	Control, Apcmin/+ (n=469)	CaRANKvil-Tg, Apcmin/+ (n=119)	Control, Apcmin/+ (n=14)	CaRANKvil-Tg, Apcmin/+ (n=23)
	90	0						2.48	1.87	2.81	2.39	1.76	1.73	1.7	1.75	2.48	1.87	4.99	0.98
	90				0			1.83	0.96	2.06	2.96	1.74	0.77	1.5	1.57	1.83	0.96	1.04	2.15
	84		1					0.96	2.93	2.1	1.6	1.44	2.3	3.64	1.46	0.96	2.93	4.51	2.09
	90	0						2.59	2.28	1.81	2.57	1.88	2.3	1.97	1.38	2.59	2.39	2.79	1.67
	32			1				1.64	1.68	1.67	1.69	1.33	1.75	1.3	1.3	1.64	2.96	2.65	4.09
	40			1				2.25	2.08	2.38	1.81	1.01	1.5	1.5	2.29	2.25	1.6	2.65	2.42
	32		1					2.17	1.18	1.51	1.73	1.17	2.13	1.65	1.76	2.81	2.57	2.59	3.32
	90				0			1.17	1.43	1.29	0.95	1.46	0.58	1.11	0.94	2.06	1.69	2.55	4.28
	90		0					2.91	1.24	2.03	1.43	1.59	2	1.7	1.51	2.1	1.81	4.1	1.81
	90				0			2.1	0.7	1.41	1.88	1.38	1.42	1.54	1.53	1.81	1.73	5.02	2.14
	90	0						1.84	1.22	2.51	1.97	1.38	1.85	1.52	0.9	1.67	1.73	1.46	1.7
	32		1					1.43	0.78	1.51	1.44	2.18	0.82	1.64	1.14	2.38	0.77	1.4	2.12
	90	0						2.27	1.54	1.53	1.23	1.45	0.83	2.43	0.79	1.51	2.3	3.51	4.18
	90				0			2.94	0.95	2.29	1.93	1.01	0.92	1.63	1.24	1.76	2.3	2.91	1.17
	90			0				1.43	0.8	1.37	1.34	1.68	1.67	2.52	1.23	1.74	1.75		2.17
	90	0						2.05	1.39	1.64	0.9	1.33	2.19	1.46	1	1.44	1.5		4.25
	90	0						2.01	2.66	1.38	1.11	2.01	1.39	1.58	1.26	1.88	2.13		1.71
	90				0			2	1.07	1.39	0.75	1.51	1.16	1.93	1.33	1.33	1.75		1.85
	90			0				1.43	1.86	1.37	1.59	1.9	1.04	1.94	1.05	1.01	1.57		0.85
	90	0						1.39	2.04	2.12	1.34	1.3	0.61	1.54	1.66	1.17	1.46		1.94
	90				0			2.95	1.28	2.58	1.02	1.65	0.84	1.67	1.63	1.46	1.38		1.58
	84		1					1.86	2.3	1.85	1.01	1.27	1.11	2.11	1.5	1.59	1.3		1.03
	90	0						1.92	1.82	1.82	1.01	1.26	1.38	2.53	1.11	1.38	2.29		0.8
								1.93	1.38	1.6	1.61	1.19	1.25	2.13	2.24	1.38	1.76
								2.25	1.34	1.84		1.91	1.47	4.13	1.28	2.18	0.94
								2.1	1.97	1.32		1.7	1.45	1.94	0.89	1.45	1.51
								1.4	1.66	1.84		2.03	0.86	1.45	2.81	1.01	1.53
								1.84	1.46	1.05		2	0.8	1.36	1.46	1.68	0.9
								1.67	1.16	1.1		1.63	1.67	2.54	2.36	1.33	1.14
										0.84		1.23		1.25	1.61	2.01	0.79
										1.3		1.4		1.82	1.15	1.51	1.24
										2.33		1.47		1.37	0.94	1.9	1.23
										1.23		0.91		1.96	1.9	1.3	1
										2.22		1.43		2.57	0.96	1.65	2.28
										1.56		1.13		1.98	1.25	1.27	1.68
										1.1		2.02		2.63	1.61	1.26	2.08
										2.4		2.05		2.44	2.17	1.19	1.18
										1.92		1.39		1.59		1.91	1.43
										2.65		1.72		2.29		1.7	1.24
										3.01		2.31		2.75		2.03	0.7
										2.09		1.32		1.59		2	1.22
										2.37		1.38		3.61		1.63	0.78
										1.32		1.8		2.28		1.23	1.54
										1.4		1.08		1.83		1.4	0.95
										2.16		1.74		1.36		1.7	0.8
										1.71		1.762		1.38		1.5	0.95
										1.36		1.43		2.37		3.64	1.43
										1.28		1.6		2.36		1.97	1.88
										1.49		1.37		1.54		1.3	1.97
										1.5		1.96		1.79		1.5	1.44
										1.87		1.06		2.06		1.65	1.23
										1.41		1.74		1.15		1.11	1.93
										1.66		1.74		1.34		1.7	1.34
												2.16		0.86		1.54	0.58
												1.14		1		1.52	2
												1.34		1.08		1.64	1.42
												1.62		2.06		2.43	1.85
												1.56		2.98		1.63	0.82
												1.7		2.09		2.52	0.83
												1.52		1.69		1.46	0.92
												1.27		0.82		1.58	1.67
												1.96		2.17		1.93	2.19
												1.13		1.38		1.94	1.39
												1.11		1.05		1.54	1.16
												2.2		2.16		1.67	1.04
												1.56		0.77		2.11	0.61
												1.86		1.77		2.53	0.84
												1.49		0.99		2.13	1.11
												1.62		1.44		4.13	1.38
												2.33		2.09		1.94	1.25
												1.55		2.95		1.45	1.26
												1.33		3.56		2.17	1.33
												1.68		2.31		1.17	1.05
												1.63		1.72		2.91	1.66
												2.12		2.68		2.1	1.63
												1.27		1.03		1.84	1.5
												1		2.77		1.43	1.11
												2.51		2.33		2.27	2.24
												1.71		3.07		2.94	1.28
												1.16		2.19		1.43	0.89
												2.2		1.52		1.29	2.81
												1.71		2		2.03	1.46
												1.85		1.56		1.41	2.36
												2.73		2.1		2.51	1.61
												3.43		1.71		1.51	1.15
												1.37		1.76		1.53	1.39
												2.04		1.45		2.29	2.66
												1.12		1.29		1.37	1.07
												1.74		1.51		1.64	1.86
												2.14		2.96		1.38	2.04
												2.4		1.27		1.39	1.28
												2.27		2.45		1.37	2.3
												1.35		1.31		2.12	1.82
												2.3		1.31		2.58	0.9
												1.57		2.45		1.47	1.11
												2.66		3.79		0.91	0.75
												0.96		2.75		1.43	1.59
												1.81		2.61		1.13	1.34
												1.34		2.78		2.02	1.02
												1.63		3.34		2.05	1.01
												1.61		2.35		1.39	1.01
												1.56		1.06		1.72	1.47
												1.32		2.67		2.31	1.45
												2.01		1.97		1.32	0.86
												1.71		1.46		1.38	0.8
												1.4		1.1		1.8	1.67
												1.4		1.41		1.08	0.94
												1.58		1.03		1.74	1.9
												1.17		1.96		1.762	0.96
												1.65		2.29		1.43	1.25
												1.58		1.03		1.6	1.38
												1.12		1.02		1.37	1.34
												1.13		1.23		1.96	1.97
												1.15		1.93		1.06	1.66
												1.3		1.7		1.74	1.46
												1.84		2.06		1.74	1.16
												1.85		1.76		2.16	1.61
												0.92		2.02		1.14	1.61
												1.53		1.72		1.34	2.17
												1.51		1.46		1.62
												1.83		1.46		1.56
												1.35		2.02		1.7
												1.35		1.47		1.52
												1		1.83		1.27
												1.64		1.3		1.96
												1.66		1.78		1.13
												1.85		2.23		1.11
												1.72		1.46		2.2
												1.23		1.62		1.56
												1.02		1.2		1.86
												3.05		1.67		1.36
												1.97		1.31		2.54
												1.32		2.35		1.25
												1.9		2.05		1.82
												1.61		3.29		1.37
												1.15		1.58		1.96
												1.48		1.4		2.57
												1.8		1.83		1.98
												1.35		1.6		2.63
												1.93		2.04		2.44
												1.31		0.84		1.59
												1.01		1.86		2.29
												1.2		2.22		2.75
												1.8		1.9		1.59
												1.45		2.08		3.61
												1.17		2.1		2.28
												1.27		1.9		1.83
												1.26		1.73		1.36
												1.4		1.84		1.38
												0.56		1.93		2.37
												1.24		1.76		2.36
												0.73		1.76		1.54
												1.4		2.8		1.79
												1.39		2.95		2.06
												1.04		1.77		1.15
												1.25		1.78		1.34
														2.84		0.86
														3.35		1
														1.96		1.08
														0.86		2.06
														4.78		2.98
														3.27		2.09
														1.38		2.05
														2.12		2.01
														2.46		2
														4.1		1.43
														2.85		1.39
														2.11		2.95
														2.11		1.86
														3.19		1.85
														2.04		1.82
														1.94		1.6
														1.84		1.84
														2.54		1.32
														1.42		1.84
														1.25		1.05
														2.11		1.1
														2.15		0.84
														1.68		1.3
														2.77		2.33
														1.67		1.23
														1.05		2.22
														1.26		1.56
														1.35		1.1
														1.1		1.49
														1.09		1.62
														0.66		2.33
														1.18		1.55
														1.08		1.33
														1.4		1.68
														1.23		1.63
														1.2		2.12
														1.19		1.27
														1.19		1
														1.18		2.51
														1.3		1.71
														0.89		1.16
														1.05		2.2
														1.1		1.71
														1.05		1.85
														0.99		2.73
														1.58		3.43
														1.58		1.37
														1.25		2.04
														1.76		1.12
														0.85		1.74
														1.38		2.14
														1.85		2.4
														1.1		2.27
														1.25		1.35
														1.51		2.3
														0.81		1.57
														0.82		2.66
														0.8		0.96
														1.32		1.81
														4.04		1.34
														3.25		1.63
														0.77		1.69
														2.06		0.82
														1.08		2.17
														1.07		1.38
														1.46		1.05
														0.85		2.16
														1.1		0.77
														1.1		1.77
														1.54		0.99
														2.04		1.44
														2.04		2.09
														2.03		2.95
														1.84		3.56
														1.18		2.31
																1.72
																2.68
																1.03
																2.77
																2.33
																3.07
																2.19
																1.52
																2
																1.56
																2.1
																1.71
																1.76
																1.45
																1.29
																1.51
																2.96
																1.27
																2.45
																1.31
																1.31
																2.45
																3.79
																2.75
																2.61
																2.78
																3.34
																2.35
																1.06
																2.67
																1.97
																1.46
																1.92
																1.93
																2.25
																2.1
																1.4
																2.4
																1.92
																2.65
																3.01
																2.09
																2.37
																1.32
																1.4
																2.16
																1.61
																1.56
																1.32
																2.01
																1.71
																1.4
																1.4
																1.58
																1.17
																1.65
																1.58
																1.12
																1.13
																1.15
																1.3
																1.84
																1.85
																0.92
																1.53
																1.51
																1.83
																1.35
																1.35
																1
																1.64
																1.66
																1.85
																1.72
																1.1
																1.41
																1.03
																1.96
																2.29
																1.03
																1.02
																1.23
																1.93
																1.7
																2.06
																1.76
																2.02
																1.72
																1.46
																1.46
																2.02
																1.47
																1.83
																1.3
																1.78
																2.23
																1.46
																1.62
																1.2
																1.67
																1.31
																2.35
																2.05
																3.29
																1.58
																1.4
																1.83
																1.6
																2.04
																0.84
																1.86
																2.22
																1.9
																2.08
																2.1
																1.9
																1.73
																1.84
																1.93
																1.76
																1.76
																2.8
																2.95
																1.77
																1.78
																2.84
																3.35
																1.96
																0.86
																4.78
																3.27
																1.38
																2.12
																2.46
																4.1
																2.85
																2.11
																2.11
																3.19
																2.04
																1.94
																1.84
																2.54
																1.42
																1.25
																2.11
																2.15
																1.68
																2.77
																1.67
																1.05
																1.84
																1.67
																1.71
																1.36
																1.28
																1.49
																1.5
																1.87
																1.41
																1.66
																1.23
																1.02
																3.05
																1.97
																1.32
																1.9
																1.61
																1.15
																1.48
																1.8
																1.35
																1.93
																1.31
																1.01
																1.2
																1.8
																1.45
																1.17
																1.27
																1.26
																1.4
																0.56
																1.24
																0.73
																1.4
																1.39
																1.04
																1.25
																1.26
																1.35
																1.1
																1.09
																0.66
																1.18
																1.08
																1.4
																1.23
																1.2
																1.19
																1.19
																1.18
																1.3
																0.89
																1.05
																1.1
																1.05
																0.99
																1.58
																1.58
																1.25
																1.76
																0.85
																1.38
																1.85
																1.1
																1.25
																1.51
																0.81
																0.82
																0.8
																1.32
																4.04
																3.25
																0.77
																2.06
																1.08
																1.07
																1.46
																0.85
																1.1
																1.1
																1.54
																2.04
																2.04
																2.03
																1.84
																1.18
