# Supplementary material for: RANK drives structured intestinal epithelial expansion during pregnancy
Source: Nature. 2024 Dec 4;637(8044):156–66. doi: 10.1038/s41586-024-08284-1 (PMC11666467; doi:10.1038/s41586-024-08284-1)
Supplement: Supplementary file 17 — Source Data Extended Data Fig. 7 [file 41586_2024_8284_MOESM17_ESM.xlsx]

## Sheet: Extended Fig.7
	Extended Figure_7b																										Extended Figure_7h						Extended Figure_7j						Extended Figure_7l
	Relative mRNA expression																										CLC3 positive cell numbers / 2mm of intestine						Migration distance (mm)							Ratio of organoid numbers
	Rank				Extended Figure_7e																						Nulliparous		Lactation				Nulliparous		Lactation				Passage numbers	RankWT(n=6)						RankWT+RANKL(n=6)
	RankWT(n=3)	RankΔVil(n=5)			Villus surface area (105xμm２)							Villus volume (106xμm3)							Villus length (μm)								RankWT(n=4)	RankΔVil(n=5)	RankWT(n=8)	RankΔVil(n=8)			RankWT(n=3)	RankΔVil(n=3)	RankWT(n=4)	RankΔVil(n=4)			0	1.19444	0.805556	1	1.0678	1.01695	0.915254	0.758621	1.2069	1.03448	1.05155
	0.99	0			Nulliparous mice		Pregnant mice		Lactating mice			Nulliparous mice		Pregnant mice		Lactating mice			Nulliparous mice		Pregnant mice		Lactating mice				7.78571	6.33333	5.07143	7.42857			337.3	335.091	413.333	347.429			1	1.18421	0.828947	0.986842	0.835052	1.23711	0.927835	0.637024	0.784029	0.735027	0.376236
	0.62	0			RankWT(n=5)	RankΔVil(n=5)	RankWT(n=6)	RankΔVil(n=6)	RankWT(n=5)	RankΔVil(n=6)		RankWT(n=5)	RankΔVil(n=5)	RankWT(n=6)	RankΔVil(n=6)	RankWT(n=5)	RankΔVil(n=6)		RankWT(n=5)	RankΔVil(n=5)	RankWT(n=6)	RankΔVil(n=6)	RankWT(n=5)	RankΔVil(n=6)			4.7	11.8125	4.05556	11.2222			353	332	361.235	351			2	0.989691	1.14433	0.865979	0.852941	1.17647	0.970588	0.0767864	0.153573	0.153573	0.322013
	1.62	0			2.83709	2.54777	4.97494	4.56572	7.6916	4.88278		6.78818	5.72571	11.8486	9.80661	16.7343	11.6714		566.167	533.182	752.417	691.261	925.276	638.059			14.0769	7	4.29412	17			308.692	271.278	367.846	340.167
		0			2.90703	3.54696	4.76527	4.3122	5.94135	4.63147		6.53312	8.11126	11.4006	9.43973	13.1758	11.0901		571.833	625	695.862	625.333	824.062	775.607			7.66667	9.125	4.91667	13					361	328.6
		0			2.71018	2.613	4.81946	4.06948	7.58596	4.38077		6.30989	5.91753	10.9182	9.07338	16.8842	10.0315		406.625	580.727	743.75	637.367	885.4	638.846				8.53333	4.26316	4.38462									Extended Figure_7n
					2.79183	2.36044	5.02344	4.1095	5.05415	4.8547		6.34052	5.13028	12.5439	8.33566	11.268	10.8089		528.651	505.667	750.545	688	852.9	763					1.85714	9.90909									Villus length (μm)
					2.91579	3.12002	4.29715	3.95833	7.84899	4.39555		6.24881	7.34128	10.2556	8.63742	18.9353	9.74128		561.538	557.125	712.727	729.077	1063.4	691.722					2.38235	7.25			Extended Figure_7i						Nulliparous (n=4)	Pregnancy(n=4)	Lactation(n=4)	Post-weaning (n=4)
							5.00856	4.50338		4.68042				12.5063	11.1577		10.4983				717.2	636.3		727					3.87805	4.84615			Migration distance (mm)						431.489	491.228	653.155	445.571
																																	Nulliparous		Lactation				458.404	501.709	675.42	497.2
																																	RankWT(n=29)	RankΔVil(n=37)	RankWT(n=52)	RankΔVil(n=62)			460.635	583.243	644.577	458.182
																											Extended Figure_7g						366	357	367	385			461.381	528.917	658.765	485.583
																											CLC3 positive cell numbers / 2mm of intestine						355	379	453	326
																											Nulliparous		Lactation				361	351	419	369
					Extended Figure_7f																						RankWT(n=49)	RankΔVil(n=59)	RankWT(n=162)	RankΔVil(n=135)			336	330	406	357			Extended Figure_7m
					OLFM4+ cell number/ crypt																						4	5	6	1			289	361	434	421			Villus length (μm)
					Nulliparous mice		Lactating mice		Post-weaning																		26	3	8	12			335	319	303	394			Nulliparous (n=310)	Pregnancy(n=272)	Lactation(n=212)	Post-weaning (n=49)
					RankWT(n=3)	RankΔVil(n=4)	RankWT(n=6)	RankΔVil(n=7)	RankWT(n=4)	RankΔVil(n=5)																	4	3	5	2			323	353	448	377			440	535	548	486
					10.6087	10.2549	12.2727	13.129	10.2308	10.125																	4	7	10	7			254	284	471	331			455	510	579	466
					10.1786	10.2895	10.95	14.2292	9.71429	10.4286																	3	7	1	8			351	300	409	356			450	544	589	475
					10.8333	11.3	11.2308	11	9.61905	9.5																	2	7	4	2			403	298	447	367			424	515	624	455
						10.4839	11.9783	14.0714	10.2727	10																	2	4	6	20			307	354	377	354			443	566	652	460
							11.6207	12		10																	0	7	4	0			285	289	426	383			463	544	621	454
							11	14.2917																			1	10	3	6			363	323	323	408			465	557	594	448
								12.3077																			2	9	1	14			337	320	309	310			461	467	611	455
																											4	4	4	12			410	285	330	302			417	518	630	430
																											22	6	2	16			416	366	344	323			414	523	664	483
																											8	4	8	11			333	378	356	308			408	458	637	511
																											27	4	9	16			316	303	372	255			442	454	601	435
																											1	15	2	17			323	392	336	279			483	429	666	454
																											1	7	6	18			337	272	311	319			455	399	594	453
																											2	1	5	10			324	344	331	372			481	477	615	415
																											0	11	3	4			287	279	328	377			437	492	723	426
																											3	9	4	5			247	295	408	380			446	499	714	412
																											4	9	10	23			384	274	458	408			417	506	695	442
																											8	14	4	12			271	224	384	385			442	549	684	403
																											13	15	4	19			254	298	368	368			454	552	774	406
																											11	5	2	0			316	280	387	340			413	552	685	388
																											4	7	1	7			341	273	380	352			395	558	711	513
																											14	2	0	12			280	278	416	371			420	612	688	493
																											20	9	5	11				255	279	348			431	608	598	480
																											13	10	7	20				210	397	363			420	512	648	499
																											10	19	6	15				228	349	289			448	515	716	501
																											11	28	0	22				324	346	241			446	433	726	474
																											17	30	8	8				240	440	341			466	468	678	448
																											5	13	3	5				268	411	394			457	455	656	474
																											7	3	3	20				242	440	409			426	489	663	486
																											9	3	7	16				299	377	370			433	471	636	441
																											16	5	5	28					309	300			412	501	570	470
																											16	12	8	11					416	302			437	449	560	420
																											16	12	6	15					324	323			448	508	569	417
																											29	11	5	27					385	214			443	531	663	450
																											3	15	5	21					309	306			432	468	551	486
																											7	9	4	25					353	261			427	534	612	474
																											9	14	5	17					427	364			403	469	683	468
																											6	5	1	11					338	309			427	433	522	458
																											2	4	0	12					377	326			403	539	532	470
																											0	8	4	10					321	337			408	486	650	466
																											4	7	2	29					348	328			448	459	661	480
																											5	13	2	9					329	381			390	437	567	477
																											10	7	3	3					328	378			368	450	656	502
																											13	9	10	15					426	397			461	451	694	508
																											13	3	3	12					363	424			407	517	641	539
																											20	13	3	12						299			444	506	663	521
																												8	7	20						348			465	469	663	489
																												8	14	23						392			481	500	634	449
																												10	5	16						315			462	474	693
																												7	1	11						297			469	518	781
																												11	1	18						360			463	533	817
																												8	2	11						327			467	417	763
																												16	8	6						294			478	498	773
																												5	10	2						336			408	464	614
																												2	6	2						318			378	460	598
																												8	3	2									374	491	625
																													0	1									453	478	685
																													2	3									412	475	676
																													1	1									418	356	679
																													4	6									373	482	663
																													4	7									345	466	669
																													13	8									419	520	640
																													7	3									412	472	631
																													5	6									387	511	587
																													7	5									402	493	589
																													1	11									428	457	741
																													4	10									447	442	696
																													1	8									430	482	669
																													2	19									431	466	776
																													1	7									453	467	698
																													4	8									396	474	910
																													0	9									433	530	733
																													8	10									463	505	733
																													3	6									457	458	763
																													0	7									416	420	728
																													2	8									441	466	721
																													14	6									445	508	698
																													1	15									435	485	616
																													1	11									418	421	677
																													2	22									427	396	627
																													3	16									424	536	655
																													1	10									431	559	676
																													2	9									431	520	735
																													3	0									443	375	699
																													2	9									422	524	688
																													1	5									384	450	639
																													2	4									388	553	673
																													2	4									433	494	626
																													6	14									482	566	616
																													2	8									581	439	684
																													0	9									536	433	640
																													5	17									492	413	619
																													3	3									486	417	670
																													2	11									496	526	711
																													4	7									485	467	691
																													4	8									457	525	703
																													2	7									466	550	696
																													0	17									454	546	696
																													4	23									454	580	674
																													3	14									452	582	748
																													3	16									460	533	668
																													0	11									470	574	623
																													2	10									457	555	573
																													3	0									473	560	590
																													2	6									465	469	652
																													1	3									489	450	660
																													3	6									433	533	581
																													3	12									468	545	624
																													1	2									389	510	685
																													1	12									417	496	625
																													2	6									511	486	590
																													1	8									515	553	547
																													1	13									485	448	671
																													1	9									479	428	580
																													3	2									405	442	596
																													4	4									474	467	626
																													3	4									455	461	679
																													5	1									351	459	645
																													6	6									378	514	675
																													10	8									439	520	651
																													2	4									452	561	680
																													0	3									483	547	676
																													9	5									402	484	804
																													2	9									472	483	793
																													6	0									465	464	701
																													1	2									546	529	653
																													2	6									485	520	617
																													0	7									376	546	679
																													1	5									465	552	642
																													2	2									421	602	588
																													6	3									376	611	769
																													2	9									427	539	731
																													6										519	559	735
																													20										434	522	695
																													7										480	544	679
																													2										482	526	551
																													7										437	551	695
																													4										566	529	706
																													2										422	511	724
																													2										510	541	681
																													3										519	506	743
																													1										511	467	789
																													1										408	545	802
																													6										343	428	820
																													4										418	522	785
																													9										423	534	729
																													2										394	438	635
																													0										486	455	577
																													0										413	407	589
																													1										487	460	626
																													2										392	456	529
																													3										386	447	618
																													7										364	456	698
																													4										341	592	629
																													13										444	574	655
																													2										430	537	654
																													0										398	547	719
																													2										440	586	425
																													0										472	443	598
																																							495	416	648
																																							486	427	712
																																							404	518	587
																																							466	532	683
																																							482	447	674
																																							447	438	747
																																							446	430	726
																																							373	454	465
																																							469	505	687
																																							436	512	726
																																							494	482	683
																																							509	529	681
																																							505	547	725
																																							432	443	752
																																							453	368	623
																																							418	422	546
																																							434	435	473
																																							483	431	625
																																							469	463	650
																																							486	527	693
																																							492	518	689
																																							498	471	713
																																							418	539	657
																																							481	587	688
																																							501	545	565
																																							496	530	696
																																							512	507	725
																																							504	525	721
																																							512	580	684
																																							464	549	658
																																							467	532	598
																																							465	554	723
																																							520	529	658
																																							496	547	721
																																							434	575	630
																																							464	625	630
																																							502	609	735
																																							461	590	593
																																							482	599	564
																																							491	606	535
																																							549	570	720
																																							524	584	597
																																							446	570	711
																																							458	678	586
																																							449	656	565
																																							449	581	653
																																							446	601	693
																																							434	629	721
																																							478	589	638
																																							479	582	654
																																							440	552	673
																																							466	527	661
																																							417	534
																																							430	551
																																							412	690
																																							402	641
																																							418	675
																																							420	711
																																							368	630
																																							405	525
																																							416	494
																																							455	490
																																							427	551
																																							482	549
																																							509	574
																																							506	505
																																							444	502
																																							408	543
																																							428	498
																																							423	525
																																							455	574
																																							441	524
																																							457	582
																																							406	512
																																							449	565
																																							455	519
																																							456	544
																																							489	552
																																							504	567
																																							494	513
																																							489	527
																																							476	589
																																							520	525
																																							456	573
																																							426	528
																																							406	575
																																							492	525
																																							583	468
																																							573	568
																																							535	510
																																							547	435
																																							539	521
																																							405	532
																																							425	482
																																							448	643
																																							413	555
																																							481	526
																																							506	514
																																							532	552
																																							498	571
																																							444	560
																																							446	550
																																							406	532
																																							428	498
																																							429	464
																																							456	530
																																							446	479
																																							454	466
																																							432	479
																																							454	486
																																							478	485
																																							423	541
																																							431
																																							455
																																							489
																																							466
																																							424
																																							476
																																							416
																																							455
																																							412
																																							413
																																							434
																																							424
																																							423
																																							454
																																							464
																																							481
																																							476
																																							467
																																							482
																																							456
																																							482
																																							412
																																							446
																																							427
																																							492
																																							498
																																							418
																																							481
																																							501
																																							496
																																							512
																																							504
																																							512
																																							464
																																							467
																																							465
																																							520
																																							496
[truncated: 14 more columns]
