# Supplementary material for: RANK drives structured intestinal epithelial expansion during pregnancy
Source: Nature. 2024 Dec 4;637(8044):156–66. doi: 10.1038/s41586-024-08284-1 (PMC11666467; doi:10.1038/s41586-024-08284-1)
Supplement: Supplementary file 18 — Source Data Extended Data Fig. 8 [file 41586_2024_8284_MOESM18_ESM.xlsx]

## Sheet: Extended Fig.8
	Extended Figure_8a							Extended Figure_8b							Extended Figure_8d						Extended Figure_8d					Extended Figure_8e			Extended Figure_8f														Extended Figure_8g			Extended Figure_8h			Extended Figure_8l
		Food intake (g)							Body weight (g)						Crypt length (μm)						Villus height-to-crypt depth ratio					Villus length (μm)			Small intestinal length (cm)							Villus length (μm)							Villus length (μm)			Villus length (μm)			Villus volume (106xμm3)
	days afer conception	WT (n=4)						days after conception	WT (n=4)						Nulliparous		Lactation				Nulliparous		Lactation			Germ-free mice			SPF			Germ-free				SPF			Germ-free				Lactating mice			Lactating mice			Lactating mice
	4	4.4	2.2	2.7	2.6			4	24	28	27	25.8			RankWT(n=5)	RankΔVil(n=5)	RankWT(n=4)	RankΔVil(n=5)			RankWT(n=5)	RankΔVil(n=5)	RankWT(n=4)	RankΔVil(n=5)		Nulliparous (n=3)	Lactation (n=5)		Nulliparous	At-weaning		Nulliparous	At-weaning			Nulliparous	At-weaning		Nulliparous	At-weaning			With offspring (n=7)	Without offspring (n=5)		Control (n=4)	Cabergoline (n=4)		RankWT(n=5)
	5	4.1	2.8	3.7	1.5			5	23.6	27.3	27.3	25.4			100.333	100.667	111.05	119			7.50166	7.22848	8.27355	6.5177		596.72	687.5		(n=11)	synergic mating (n=10)	semiallogenic mating (n=9)	(n=9)	synergic mating (n=8)	semiallogenic mating (n=6)		(n=240)	synergic mating (n=200)	semiallogenic mating (n=160)	(n=20)	synergic mating (n=160)	semiallogenic mating (n=80)		704.048	539		621.5	445.424		16.7343
	6	3	2.8	2.3	3.1			6	23.5	27.9	27.3	25.8			92.2609	99.4783	102.667	114.444			6.19801	6.28278	8.02658	5.5118		536.241	891.522		34.9	47.6	43.3	38.2	46	45.6		301.862	343.309	440.172	349.195	366.793	430.079		651.318	541		562.344	472.723		13.1758
	7	3	5.6	2.7	4.3			7	24.1	28.1	27.5	25.7			88.35	96.3	107.103	112.815			4.47166	6.0304	7.86218	6.7633		538.812	879.739		36	48.5	39.7	36.2	44.2	44.3		288.662	363.519	448.32	290.561	365.906	456.05		779.28	502.742		533.615	396.421		16.8842
	8	2.1	3.3	4.4	2.7			8	24.1	28.2	28.1	26.1			84.1053	89.8947	130.556	97.1429			6.28559	5.60686	6.78179	7.12067			759		36.7	45.8	40.6	36.4	48.5	49		299.001	355.541	439.517	308.11	420.641	459.188		674.643	492.045		547.567	491.917		11.268
	9	3.4	3.7	2.9	2.9			9	25.1	28.3	28.3	25.8			87.5385	91.6154		123.2			6.41476	6.08113		5.79545			840.261		31.7	44.2	43.8	40.6	45.4	46.2		288.9	348.585	456.439	288.25	269.284	423.498		650.682	541.923					18.9353
	10	3.4	4.3	3.4	2.9			10	26.2	29	29.3	27.1																	35.1	40.9	40.5	44.5	39	43.2		283.283	372.351	436.669	367.143	269.284	447.037		775.192
	11	3.6	0.9	3.3	4.4			11	26.7	30.3	30.9	28.6																	34.5	43.7	41.9	42.3	42.8	44.5		304.349	368.228	438.177	338.334	310.17	481.978		644.577
	12	2.7	3.3	3.1	1.9			12	28.1	31.4	30.8	28.5			Extended Figure_8c						Extended Figure_8c								29.8	37.7	43.6	40.8	46.9			271.202	357.119	405.562	338.396	310.468	464.253
	13	3.8	1.4	2.5	3.9			13	28.9	31.5	31.9	29.6			Crypt length (μm)						Villus height-to-average crypt depth ratio								33	39.2	41.2	39.7	46.6			306.666	340.351	441.402	342.232	305.059	441.905								Extended Figure_8k
	14	4.1	2.3	5	3			14	30.7	32.1	33.4	30.7			Nulliparous		Lactation				Nulliparous		Lactation						33	36	40.5	43.8				293.234	355.268	442.161	348.936	329.747	474.797								Villus volume (106xμm3)
	15	4.2	1.7	2.7	3.4			15	32.2	32.7	35.5	32.7			RankWT(n=87)	RankΔVil(n=87)	RankWT(n=88)	RankΔVil(n=116)			RankWT(n=88)	RankΔVil(n=97)	RankWT(n=79)	RankΔVil(n=134)					30.6	38.7						296.082	361.965	446.481	361.84	348.632	475.039								Lactating mice
	16	5.4	3.2	3.1	2.8			16	34.4	34	37	34.5			105	100	94	109			7.53488	6.60596	8.37461	7.28571					31.1							357.576	297.187	344.25	406.459	426.905	349.621								RankWT(n=91)
	17	4.2	3.7	3.3	2.5			17	36	34.9	38.8	36			97	107	104	127			7.50498	7.53974	8.48267	6.97479												288.662	328.579	404.188	337.933	336.263	402.647								21.0856
	18	5.3	3.5	2.7	3.1			18	36.9	35.7	40.2	36.9			92	94	104	113			7.89369	7.53974	8.45565	6.36975												289.826	308.722	396.72	366.172	349.595	415.142								14.5444
	19	2.3	2.5	4	2.9			19	26.7	26.8	28.5	27.2			85	120	109	114			7.09635	6.37325	9.10401	7.2437												312.206	277.083	499.116	329.51	374.827	358.367								17.2583
	20	4.1	3.3	3.5	4.9			20	26	27.8	28.6	26.7			96	103	112	140			7.88372	7.12719	8.11346	7												327.51	357.672	392.456	352.842	342.368	406.163								16.8702
	21	4.3	5.3	5.2	8.2			21	26.7	28.4	28.3	27.2			100	108	109	126			7.09635	6.45367	9.59928	6.87395												300.278	345.014	434.118	358.55	361.926	399.674								24.5888
	22	6.3	5.4	6.9	7			22	28	29.1	28.8	28.3			103	113	120	120			6.41659	6.66477	7.02386	5.31933												299.278	295.845	363.8	341.696	375.493	367.166								17.1237
	23	6.7	7.3	6.7	7.5			23	27.6	27.4	28.7	29			104	110	94	148			6.28652	3.07605	8.22152	6.96639												292.258	290.998	468.712	329.848	411.653	358.794								25.2862
	24	6.8	5.7	9.3	6			24	28	28	29.4	29.1			107	87	140	144			6.72008	6.84572	7.276	6.71429												275.99	312.688	443.339	391.777	334.743	377.045								11.2816
	25	8.3	6.7	7.6	8.6			25	27.9	28.5	29.4	28.6			110	95	120	107			6.41659	6.10184	8.03242	7.17647												266.994	337.143	351.228	282.075	338.922	368.475								15.9899
	26	8.7	6.7	9.2	7.7			26	28.5	29.2	29	28.2			99	82	118	122			3.95617	6.88593	7.85232	5.2521												264.763	409.941	447.91		415.787	382.726								13.2737
	27	8.7	6.3	9.3	9.5			27	28.8	28.3	29.7	28			106	89	121	125			6.4491	6.73514	8.79784	7.53782												274.545	425.432	340.657		411.246	402.191								16.386
	28	10.3	9.1	11.3	12.8			28	28.5	28.1	28.4	27.5			86	144	102	124			6.03723	6.52404	8.0054	6.73109												276.576	513.324	365.791		435.435	368.898								10.5579
	29	10.5	7.4	12.1	7.7			29	29.9	29.7	29.8	29.2			84	127	123	113			6.65504	5.65953	9.03197	7.31933												281.887	378.534	383.342		405.527	425.064								21.9753
	30	9.1	7.8	9.3	8.9			30	29.4	27.6	29.6	28.4			102	99	105	101			5.56032	5.60927	7.89734	7.01681												285.891	432.85	368.914		359.807	380.31								11.3477
	31	9.9	10.4	10.5	8.8			31	31.1	29.1	30.8	28.9			104	105	91	113			6.81762	5.85052	6.42954	7.51261												301.989	422.851	369.48		393.698	411.702								18.3721
	32	12.3	9.1	10.5	9.6			32	30.3	29	32.1	30.8			94	96	111	105			6.13478	6.83566	8.65376	6.21008												312.059	398.788	384.883		304.913	403.617								17.8119
	33	10.9	5.2	10.5	11			33	31.2	28.8	31.5	30.8			101	81	106	127			6.92601	6.23252	7.88834	7.23529												321.913	467.99	364.897		309.962	410.664								8.97172
								34	29.5	30.1	30.9	29.1			89	126	135	129			5.03679	6.83566	8.93291	7.45378												334.991	408.894	359.137		315.596	360.467								18.3035
								35	30.3	29.5	32.2	30.6			93	80	103	107			4.48217	6.92614	7.96038	7.42857												351.504	413.661	350.052		344.317	394.272								12.0252
								36	30	28.9	32.6	29.8			71	99	112	144			4.11998	6.13199	7.59118	5.81513												309.016	341.271	327.986		422.377	397.505								13.13
								37	30.6	28.9	31.7	28.8			145	79	101	96			4.27844	6.50393	9.22107	7.51261												316.155	335.554	321.022		414.632	407.132								12.8766
								38	29.5	30.3	31.7	31.3			100	91	95	104			5.05942	7.19626	8.07744	5.4958												338.155	341.731	334.373		402.939	320.562								26.6898
								39	29.7	28.8	31	29.7			82	95	96	102			4.36899	5.8567	9.39217	7												310.878	321.123	299.429		433.204	312.71								11.4193
								40	29.4	29.1	30.4	28			64	88	93	112			4.70855	7.62201	8.99595	6.38655												301.47	296.198	313.47		409.194	277.687								17.907
															87	95	125	122			4.76514	5.77362	7.40207	6.83193												304.439	328.288	300.9		403.311	263.837								15.3225
															73	97	91	129			4.1313	6.78089	8.57271	7.41176												274.131	356.966	268.756		415.553	311.079								17.8663
															95	118	99	137			4.48217	4.78712	7.76299	6.84034												312.549	357.651	290.6		376.174	348.618								25.3578
															75	100	117	100			4.39162	7.22741	7.83117	6.52101												301.414	326.726	319.223		425.977	342.244								11.9581
															98	84	99	138			4.73118	7.33126	8.13312	7.03361												274.978	350.005	280.891		379.25	283.651								19.7143
															97	83	100	96			3.18053	3.82139	8.11364	7.29412												342.166	394.106	412.027		353.504	571.911								17.7398
															100	99	112	137			4.86701	5.57632	7.22727	7.7395												348.632	406.851	425.865		363.672	549.162								13.3177
															91	96	90	120			5.9806	5.77362	7.43182	6.48739												337.411	427.035	433.707		375.401	574.873								13.781
															80	97	101	116			6.88423	7.19626	7.61688	6.44538												335.924	416.076	453.508		342.922	557.153								17.4512
															111	109	117	93			6.20651	6.26168	8.13312	7.17647												336.126	404.099	430.578		351.141	543.691								13.7009
															98	96	106	108			6.07572	5.48287	7.37338	3.2521												380.413	403.174	416.099		329.51	516.086								9.38019
															110	82	96	107			6.81289	6.57321	7.93831	6.63025												327.262	396.899	406.75		365.359	574.168								10.7771
															58	123	94	123			6.95557	3.75909	7.88961	6.69748												350.233	424.531	433.275		337.493	548.978								15.4821
															88	102	101	110			6.3373	7.0405	6.83766	6.22689												340.155	371.09	419.558		333.515	556.082								23.4841
															93	97	109	124			4.60138	5.37902	8.42532	6.44538												360.165	386.935	386.793		346.865	550.396								9.03967
															95	113	102	116			5.80225	6.46937	8.32792	7.13445												378.928	401.284	369.195		286.563	387.046								13.2147
															91	102	101	115			5.82603	4.16407	8.46429	5.86555												365.496	399.33	335.374		333.468	390.921								11.7909
															75	89	89	124			6.4562	6.07477	8.79545	6.42017												395.702	401.029	362.188		333.726	370.082								10.627
															94	91	120	115			6.47997	6.52129	8.26948	5.79832												364.713	391.976	378.749		336.453	391.201								12.6922
															90	96	140	105			6.0995	5.7178	7.83117	5.68908												365.702	362.332	373.207		327.554	469.065								12.3705
															100	87	115	116			6.76533	4.75	8.33766	6.72269												402.798	381.049	344.731		362.63	412.551								13.0863
															54	79	131	92			3.88798	5.50644	7.41234	7.03361												403.139	383.089	354.4		334.648	386.417								9.22329
															79	107	119	112			5.94493	5.30621	8.23052	6.42857												347.882	415.862	346.108		322.854	391.732								13.3192
															79	106	102	111			5.96871	5.75117	7.63636	6.21849												346.309	379.341	293.898		229.829	431.654								9.52494
															93	96	113	104			6.67021	6.06265	7.79221	6.61345												376.47	384.072	396.971		307.722	398.598								18.9906
															95	94	101	114			5.83792	6.28513	8.46429	6.78151												496.834	335.94	293.312		352.096	448.503								12.6595
															59	100	116	122			5.77847	5.65105	8.49351	5.63025												479.441	344.028	308.245		368.774	561.573								14.2541
															87	96	96	106			7.05069	5.61768	8.12338	5.86555												401.338	428.199	304.388		329.51	583.862								11.8662
															111	101	95	111			5.87359	6.01815	9.02922	5.46218												494.464	381.153	300.737		371.682	508.994								13.4001
															118	69	108	107			7.19337	5.96253	8.63961	7.09244												476.332	369.717	318.777		410.716	463.74								9.65474
															107	106	108	112			7.16959	5.80679	7.93831	4.59664												504.704	396.899	318.134		367.19	602.577								8.15512
															82	89	112	114			6.24218	4.89461	8.43506	6.81513												468.004	383.944	269.427		368.716	482.341								15.4955
															76	82	103	113			6.00438	5.20609	8.19156	5.31092												459.755	399.07	317.062		360.515	507.298								13.7809
															82	121	131	115			7.00313	5.0726	7.72403	4.32773												479.207	323.905	291.446		386.949	525.336								10.7857
															95	90	126	118			5.42178	5.95141	7.86156	5.85714												514.111	389.228	286.105		351.005	469.665								17.7259
															69	93	107	98			7.11014	5.80679	8.28171	7.05042												311.732	316.487	332.315		440.77	411.462								13.8569
															80	92	91	107			4.70839	4.80562	8.54314	5.91553												285.512	309.162	340.021		464.994	457.326								10.997
															78	95	100	111			6.72966	6.02927	8.7112	5.99417												287.861	310.829	313.216		480.763	452.655								18.2078
															72	72	101	93			6.97935	5.81792	7.66549	5.23398												372.132	317.837	343.88		498.334	376.551								9.55953
															68	90	92	115			6.01627	5.3952	8.35641	4.12427												309.86	300.696	349.081		513.271	453.259								17.4306
															85	85	113	131			5.84981	5.62881	6.56375	5.53981												311.015	321.834	346.316		518.091	395.436								17.6542
															89	76	102	116			6.90801	4.99473	7.35737	5.01553												336.177	307.712	361.351		519.463	368.155								21.5688
															89	78	90	109			6.69399	5.3507	7.12395	5.88058												379.49	296.672	357.248		522.57	391.292								10.2521
															85	120	101	101			6.87234	5.57319	8.76722	6.18641												301.152	304.752	320.64		528.651	397.505								11.5117
															103	88	83	101			6.30163	5.40632	6.72247	5.76699												306.017	309.52	332.848		565.594	399.482								13.4462
															79	84	132	113			6.57509	5.65105	8.03896	5.57476												348.659	295.901	392.517		420.209									12.4696
															91	70	129	107			6.40864	4.76112	7.92692	4.73592												326.26	347.836	382.485		389.756									11.6869
															75	104	140	127			7.21715	6.15164	8.16967	4.4301												325.812	382.425	360.853		540.477									9.62988
															93	73	122	119			6.65832	5.42857	7.84288	4.18544												333.542	345.158	368.32		345.376									7.95987
															87	81	129	135			5.92115	6.25176	7.00851	5.45243												336.818	363.485	373.928		390.528									10.7269
															83	101	123	112			6.85413	5.25059	6.30383	5.74951												324.158	338.248	368.591		390.827									9.34438
															84	105	132	124			4.06678	5.85129	7.08511	4.65728												340.693	402.743	362.003		363.263									10.8906
															108	122	140	108			6.51142	6.00703	6.77872	6.10777												320.254	367.261	371.874		372.275									7.67948
															103	96	117	113			7.44815	6.07377	6.73277	6.21262												334.373	405.659	367.577		361.412									9.36626
															93	72	126	116			6.39719	5.80679		5.50485												305.572	409.495	388.427		465.338									24.3369
															80	100	148	98			6.16872	5.85129		6.07282												301.191	356.716	313.627		461.393									9.54913
															82	61	129	87			6.13445	6.5382		6.27379												321.821	339.233	335.761		462.069									10.1697
															73	78	128	102			6.54569	6.33081		6.24757												316.487	315.409	327.482		462.996									24.0625
															76	108	142	95			6.71705	5.41394		6.28252												327.432	344.415	285.013		473.57									17.4181
															87	86	125	86			6.62566	6.02519		5.76699												350.274	350.803	290.039		478.179									8.79688
															85	80	134	101			7.25395	4.92275		6.18641												277.512	375.336	285.646		487.987									27.4415
															97	101	127	97			6.77417	6.5382		6.03786												308.334	374.062	293.167		487.717									13.2269
																	127	88			5.89455	6.41814		5.3301												325.61	331.829	297.67		440.3									27.288
																		111				6.41814		4.65728												287.616	312.676	311.181		471.806									22.2692
																		93				5.30479		5.30388												292.569	345.069	315.089		455.825									18.4772
																		99				6.1016		5.37379												336.392	315.098	312.745		360.769									14.6574
																		81				5.98153		5.34757												316.284	333.541	248.897		358.495									15.7154
																		94				6.86566		4.27282												337.386	344.847	341.726		338.73
																		92				5.92695		5.95049												337.755	368.519	307.644		329.671
																		100				6.38539		5.32136												366.303	363.596	318.909		359.796
																		106				6.41814		5.33883												345.681	363.43	348.944		330.396
																		108				5.70865		6.01165												342.378	335.581	330.2		369.148
																		104						5.9068												315.891	319.699	319.728		341.245
																		100						6.31748												358.13	357.654	339.439		394.803
																		89						4.69223												332.795	316.77	283.813		350.187
																		109						6.42646												332.615	366.249	294.228		444.696
																		145						6.19599												293.265	457.083	377.235		430.103
																		113						5.77052												293.577	348.741	301		416.572
																		107						7.04695												342.949	436.238	290.458		408.564
																		130						6.86967												307.085	417.957	359.05		432.909
																		129						6.45305												301.359	429.95	327.21		418.664
																		127						5.98326												306.59	401.239	297.374		405.894
																		140						7.07354												335.793	393.791	340.748		433.078
																		112						7.87131												304.316	429.451	370.377		446.177
																		101						7.13559												308.932	367.962	333.461		413.667
																		118						6.9849												334.845	409.023	331.347		406.034
																		125						7.34833												286.695	382.067	341.53		427.253
																		124						6.41324												262.142	461.933	330.261		414.783
																		121						6.38235												341.389	327.063	343.909		433.691
																		122						7.26765												293.169	404.046	399.417		453.211
																		134						5.51765												291.95	358.646	384.467		467.826
																								5.05441												287.096	324.498	326.636		374.7
																								7.85441												318.909	365.417	331.036		389.483
																								7.13382												280.405	380.981	339.723		407.982
																								8.08088												254.543	365.479	328.572		411.791
																								6.59853												319.3	300.398	315.098		356.902
																								8.50294												312.127	333.975	305.224		322.204
																								7.7												296.661	336.567	320.921		320.588
																								8.67794												366.018	324.035	277.483		356.332
																								7.10294												319.3	316.749	321.943		388.363
																								8.12206												340.543	314.182	337.017		386.275
																								6.74265												392.163	297.343	283.889		412.143
																								8.15294												371.357	310.753	311.645		363.025
																								6.13529												296.927	338.383	296.186		348.03
																								6.73235												315.812	312.715	270.003		383.567
																								5.21104												263.244	334.749	315.239		455.57
																								5.76299												277.599	338.41	332.688		465.057
																								6.21753												272.12	357.377	278.298		486.187
																								5.99026												268.494	396.722	311.141		415.718
																																				273.477	329.318	308.393		400.057
																																				257.023	320.407	314.57		378.201
																																				258.987	396.018	341.011		474.9
																																				236.471	376.552	288.22		470.697
																																				308.601	343.323	307.086		454.394
																																				248.336	347.74	267.203		386.339
																																				254.838	418.306	344.271		411.967
																																				274.788	405.447	329.741		392.13
																																				256.976	392.423	307.971		393.626
																																				268.644	336.901	350.16		399.92
																																				324.374	340.26	338.331		353.634
																																				338.331	375.722	296.53		408.714
																																				342.02	385.111	298.854		377.045
																																				330.553	405.116	287.157		425.424
																																				337.68	345.449	344.271		373.32
																																				317.286	372.629	333.959		423.498
																																				283.378	325.485
																																				283.189	304.278
																																				295.315	311.572
																																				308.023	313.845
																																				307.675	294.584
																																				301.729	338.153
																																				324.577	268.049
																																				300.822	303.338
																																				286.142	342.819
																																				312.783	296.855
																																				275.241	387.486
																																				296.186	357.467
																																				309.265	354.313
																																				324.523	368.792
																																				306.714	358.706
																																				325.225	367.783
																																				320.13	377.445
																																				298.405	316.529
																																				316.118	390.807
																																				290.818	371.425
																																				346.461	347.543
																																				355.054	328.829
																																				364.667	341.314
																																				309.209	353.358
																																				315.375	313.207
																																				304.477	301
																																				307.491	289.941
																																				277.642	289.723
																																				293.786	298.585
																																				291.564	306.294
																																				315.931	302.32
																																				339.281	327.947
																																				345.775	368.253
																																				362.277	389.666
																																				358.358	366.194
																																				350.459	312.264
																																				349.789	379.033
																																				331.489	355.236
																																				284.959	290.818
																																				354.877	293.763
																																				391.414
																																				363.293
																																				397.937
																																				394.689
																																				345.076
																																				332.474
																																				370.29
																																				392.153
																																				358.871
																																				291.076
																																				354.767
																																				338.913
																																				358.227
																																				337.843
																																				357.129
																																				393.297
																																				388.412
																																				383.786
																																				385.818
																																				362.347
																																				401.81
																																				352.462
																																				357.448
																																				385.115
																																				392.83
																																				371.541
																																				335.366
																																				376.478
																																				348.81
																																				397.313
																																				308.341
																																				297.775
																																				310.196
																																				306.053
																																				310.144
																																				339.869
																																				344.656
																																				339.229
																																				299.069
																																				287.717
[truncated: 16 more columns]
