# Supplementary material for: RANK drives structured intestinal epithelial expansion during pregnancy
Source: Nature. 2024 Dec 4;637(8044):156–66. doi: 10.1038/s41586-024-08284-1 (PMC11666467; doi:10.1038/s41586-024-08284-1)
Supplement: Supplementary file 19 — Source Data Extended Data Fig. 9 [file 41586_2024_8284_MOESM19_ESM.xlsx]

## Sheet: Extended Fig.9
	Extended Figure_9a											Extended Figure_9b	upregulated KEGG for RankDWT										Extended Figure_9c		signature gene lists for mmu04975
		Normalized CPM value											Description	GeneRatio	BgRatio	pvalue	p.adjust	qvalue	geneID	Count			gene_id	gene_name	baseMean	log2FoldChange	lfcSE	stat	pvalue	padj	log2FoldChange.shrunk	sign
	genes	RankWT(n=4)				RankDVil (n=4)						mmu04975	Fat digestion and absorption	21/689	43/9000	5.73643e-13	1.75535e-10	1.08086e-10	14080/14079/19012/233549/237636/27409/67800/11808/238055/20778/11303/69836/67470/12491/55979/17777/13350/26569/67512/11806/67916	21			ENSMUSG00000054422	Fabp1	7804.57	0.648865	0.25104	2.58471	0.00974608	0.0403139	0.59678	up in WTL5
	Birc2	1.10554	0.892185	1.00492	0.997356	1.21222	1.3932	1.20029	1.17268			mmu04977	Vitamin digestion and absorption	14/689	24/9000	1.99314e-10	3.04951e-08	1.87775e-08	79235/330064/11808/52466/65969/238055/20778/20522/26363/19660/20509/68421/21452/11806	14			ENSMUSG00000023057	Fabp2	5647.09	0.913882	0.225679	4.04947	5.13329e-05	0.000618796	0.853665	up in WTL5
	Birc3	1.126	0.681523	1.12587	1.06661	1.21566	0.773993	0.702292	0.935728			mmu00561	Glycerolipid metabolism	22/689	63/9000	5.27699e-10	4.08661e-08	2.51635e-08	19012/233549/231510/67800/13139/64899/227333/14933/64898/11997/55979/28169/13350/225913/56752/110524/235582/66853/67512/11669/67916/58810	22			ENSMUSG00000021759	Plpp1	147.332	0.877952	0.258026	3.40257	0.000667559	0.00485314	0.803523	up in WTL5
	Xiap	0.887707	0.905758	1.04936	1.15718	0.822245	0.720057	0.755578	0.96195			mmu00564	Glycerophospholipid metabolism	26/689	98/9000	1.16644e-08	7.1386e-07	4.39563e-07	19012/231510/19210/13026/14571/18805/13139/64899/28042/226856/227333/75320/69836/50767/64898/55979/28169/14792/212862/110524/74182/66358/67512/14555/67916/52858	26			ENSMUSG00000052396	Mogat2	874.388	0.741567	0.182284	4.06819	4.73793e-05	0.000576919	0.708937	up in WTL5
	Tnfaip3	0.82346	0.436106	1.37539	1.36504	0.583426	0.123819	0.449396	0.788626			mmu03320	PPAR signaling pathway	23/689	89/9000	1.38382e-07	7.05746e-06	4.34567e-06	18534/14080/11430/14079/433256/93732/11814/20411/104086/11832/80911/14933/14081/235674/26458/20181/113868/12491/26569/22259/11806/20280/57875	23			ENSMUSG00000020447	Npc1l1	1999.03	1.30663	0.164995	7.91921	2.39034e-15	9.24121e-13	1.25913	up in WTL5
	Bcl2	1.41292	0.755845	0.817298	1.01393	1.60777	1.2361	1.12159	0.820093			mmu04978	Mineral absorption	17/689	54/9000	2.80051e-07	9.52173e-06	5.86305e-06	20529/105243/20537/52466/67972/11977/74338/15203/20531/14319/18174/22337/171429/11931/11928/72027/11927	17			ENSMUSG00000040505	Abcg5	337.089	0.917921	0.213885	4.29166	1.77344e-05	0.000253935	0.863182	up in WTL5
	Bcl2l1	0.837899	1.08541	1.0093	1.06739	0.693963	0.698596	0.698003	0.715752			mmu04979	Cholesterol metabolism	15/689	50/9000	2.79468e-06	6.57825e-05	4.05059e-05	27409/11814/11808/238055/20778/18145/104086/16971/11303/30960/67470/12491/16889/11806/57875	15			ENSMUSG00000030747	Dgat2	1178.05	0.927184	0.170248	5.44608	5.14922e-08	2.11137e-06	0.891427	up in WTL5
	Lgr5	1.96103	0.384654	0.415927	1.23839	2.85599	2.09685	2.2197	1.29842			mmu04974	Protein digestion and absorption	20/689	108/9000	0.000172475	0.00167981	0.00103435	20540/50934/105243/56643/17288/328059/17287/215335/20532/74338/16529/30962/13482/170745/17254/11931/11928/72472/70008/17380	20			ENSMUSG00000032080	Apoa4	15604.6	1.17837	0.166621	7.07215	1.52554e-12	2.7072e-10	1.13474	up in WTL5
	Axin2	0.968109	0.703723	1.14141	1.18676	1.89634	1.23306	1.74041	1.33317			mmu04973	Carbohydrate digestion and absorption	11/689	48/9000	0.000803004	0.00597794	0.00368095	69983/226413/20537/14377/18709/56485/232714/20526/11931/11928/14385	11			ENSMUSG00000020609	Apob	1591.92	1.35625	0.141775	9.56621	1.10892e-21	2.40081e-18	1.31953	up in WTL5
	Olfm4	1.30552	0.975452	0.868979	0.850047	3.11042	2.22662	3.50099	1.37307			mmu04917	Prolactin signaling pathway	14/689	74/9000	0.00127229	0.00884821	0.00544833	20779/56637/18709/16452/14281/26419/20848/21934/20526/12700/56484/26396/20663/26417	14			ENSMUSG00000037936	Scarb1	36.9343	1.34018	0.326944	4.09912	4.1473e-05	0.000517218	1.16747	up in WTL5
	Smoc2	1.5573	0.813755	0.832354	0.796586	3.57488	2.30417	3.19557	2.02834														ENSMUSG00000015243	Abca1	34.4866	1.21394	0.351031	3.45822	0.000543751	0.00411616	1.0367	up in WTL5
	EphB2	1.23771	0.864594	0.889161	1.00854	2.81464	2.17726	2.36293	1.84105														ENSMUSG00000009646	Pla2g12b	223.713	0.814737	0.179243	4.54544	5.48207e-06	9.89058e-05	0.780051	up in WTL5
	Ascl2	0.888594	1.98698	0.282702	0.841722	3.49763	2.43473	4.02323	0.882523				upregulated KEGG for RankDVil										ENSMUSG00000024254	Abcg8	347.486	1.27629	0.215669	5.91781	3.2625e-09	2.01809e-07	1.19912	up in WTL5
	Scn2b	0.738767	1.41829	0.793244	1.0497	4.82529	2.11061	3.76298	1.04162			ID	Description	GeneRatio	BgRatio	pvalue	p.adjust	qvalue	geneID	Count			ENSMUSG00000002944	Cd36	89.4022	1.87127	0.253073	7.39419	1.42269e-13	3.34797e-11	1.71801	up in WTL5
	Cd44	1.50488	0.735679	0.66291	1.09654	3.5062	2.68055	2.2743	1.84771			mmu03010	Ribosome	79/622	179/9000	4.42131e-45	1.25565e-42	1.16816e-42	66448/68028/16898/66223/67097/20091/19946/76808/57808/67671/64659/66483/27207/66845/94061/19899/66258/56284/27398/76846/20116/20088/67891/19933/67025/64657/267019/27370/270106/19951/67248/94062/19941/68436/56040/67427/67115/22121/66242/67945/225215/20084/54127/27367/24030/19988/269261/69527/66419/77721/118451/121022/20085/20044/67281/26961/20103/68565/319195/56282/94063/75617/19981/353242/11837/2…	79			ENSMUSG00000034254	Agpat1	1184.99	0.546698	0.131871	4.14571	3.38768e-05	0.000437061	0.533844	up in WTL5
	Bmp2	1.2218	0.781873	0.947479	1.04885	0.459877	0.665969	0.611221	0.893838			mmu03040	Spliceosome	49/622	134/9000	1.03966e-23	1.47632e-21	1.37344e-21	20637/20382/67996/23983/66125/66441/76522/76938/69878/110809/66055/212880/67465/20624/15387/76936/14105/20638/225027/21681/56070/15481/433702/68092/101943/68816/20641/73666/108121/233908/67332/68988/53817/75062/28000/78651/107686/15381/20383/51810/17149/50783/68981/20643/27756/320632/20639/68183/66585	49			ENSMUSG00000028158	Mttp	3067.24	0.772914	0.188574	4.09873	4.15421e-05	0.000517483	0.736637	up in WTL5
	Id2	0.847967	1.25447	0.749132	1.14843	0.72492	0.680726	0.798057	0.92321			mmu03030	DNA replication	22/622	35/9000	1.30112e-17	1.23172e-15	1.14589e-15	381760/17217/19075/67967/14156/327762/17219/67153/19687/17218/18971/16881/72151/17220/68275/17216/19891/17215/18968/18972/69724/68209	22			ENSMUSG00000022555	Dgat1	7346.92	0.718271	0.186244	3.85662	0.000114968	0.00118526	0.685354	up in WTL5
	Id3	1.04857	0.367494	1.26203	1.32191	0.955959	0.837031	0.754582	1.42592			mmu05171	Coronavirus disease - COVID-19	55/622	248/9000	3.31971e-15	2.35699e-13	2.19275e-13	68028/16898/67097/20091/19946/76808/57808/67671/66483/27207/19899/76846/20116/20088/67891/19933/67025/267019/27370/270106/19951/67248/19941/68436/56040/67427/67115/22121/67945/225215/20084/54127/27367/19988/269261/20085/20044/67281/26961/20103/319195/75617/19981/11837/27050/16785/19934/114641/20054/26451/66481/65019/67186/19989/66480	55			ENSMUSG00000059316	Slc27a4	4187.47	0.959296	0.160967	5.95958	2.52882e-09	1.63919e-07	0.926073	up in WTL5
												mmu03013	Nucleocytoplasmic transport	36/622	117/9000	5.67212e-15	3.22176e-13	2.99727e-13	57258/223921/234865/66441/16211/103468/233726/19069/69482/227699/56488/54563/74412/320938/13627/21681/72322/68134/72124/433702/103573/19384/445007/68092/19387/73666/18226/72787/70572/53817/386612/170762/66679/71805/17149/110750	36			ENSMUSG00000026922	Agpat2	296.887	0.755618	0.152528	4.95395	7.27213e-07	1.90147e-05	0.732051	up in WTL5
												mmu04110	Cell cycle	37/622	125/9000	9.39883e-15	4.44878e-13	4.13878e-13	245000/17217/27214/12442/21781/15182/12566/52563/18393/13006/17219/268930/12447/12532/12444/59008/22628/13555/17218/22137/56150/12531/12567/17220/17216/17215/11920/12237/12428/12443/268697/12571/12236/12534/18817/107995/242705	37			ENSMUSG00000032083	Apoa1	9057.09	1.27609	0.113864	11.2072	3.75953e-29	4.0697e-25	1.25359	up in WTL5
												mmu03008	Ribosome biogenesis in eukaryotes	36/622	121/9000	1.82766e-14	7.41509e-13	6.8984e-13	225348/14791/213895/230737/21771/30877/56488/21453/72554/224092/100019/67619/14113/237107/216987/102462/59028/103573/67724/19384/66181/72515/67134/55989/110816/69237/117109/98956/52530/245474/27993/269470/68272/67973/217995/68147	36			ENSMUSG00000028517	Plpp3	44.2076	0.787359	0.313731	2.50966	0.0120847	0.0474836	0.69312	up in WTL5
												mmu00240	Pyrimidine metabolism	17/622	56/9000	1.15842e-07	3.2899e-06	3.06066e-06	54369/69719/320685/66401/51797/20133/69692/18102/66422/21877/22247/107569/110074/21915/80914/20135/22171	17
												mmu00970	Aminoacyl-tRNA biosynthesis	15/622	66/9000	3.24584e-05	0.000614546	0.000571723	110960/71807/70120/212679/67417/70223/68915/107271/353172/23874/66590/107508/22321/104458/105148	15
												mmu03020	RNA polymerase	10/622	32/9000	3.70287e-05	0.00065726	0.000611462	28015/67005/245841/20022/20018/66420/20019/78929/69241/231329	10
												mmu01232	Nucleotide metabolism	17/622	84/9000	4.86803e-05	0.000768067	0.000714547	54369/320685/51797/20133/69692/229363/18102/66422/21877/11564/107569/16434/110074/21915/80914/20135/22171	17
