# Supplementary material for: RANK drives structured intestinal epithelial expansion during pregnancy
Source: Nature. 2024 Dec 4;637(8044):156–66. doi: 10.1038/s41586-024-08284-1 (PMC11666467; doi:10.1038/s41586-024-08284-1)
Supplement: Supplementary file 20 — Source Data Extended Data Fig. 10 [file 41586_2024_8284_MOESM20_ESM.xlsx]

## Sheet: Extended Fig.10
	Extended Figure_10b											Extended Figure_10c				Extended Figure_10f																Extended Figure_10e																Extended Figure_10h
	RANKL+ cell numbers / villi					RANKL+ cell numbers / 200μm of crypt area						Relative mRNA expression				Villus surface area (105xμm２)					Villus volume (106xμm3)					Villus length (μm)						Villus surface area (105xμm２)					Villus volume (106xμm3)					Villus length (μm)						Villus volume (106xμm3)
	Nulliparous		Lactation			Nulliparous		Lactation				Rankl				Nulliparous mice		Lactating mice			Nulliparous mice		Lactating mice			Nulliparous mice		Lactating mice				Nulliparous mice		Lactating mice			Nulliparous mice		Lactating mice			Nulliparous mice		Lactating mice				Lactating mice
	RanklWT(n=5)	RanklΔTwist2 (n=3)	RanklWT (n=4)	RanklΔTwist2 (n=3)		RanklWT(n=5)	RanklΔTwist2 (n=3)	RanklWT (n=4)	RanklΔTwist2 (n=3)			Control (n=3)	rmProlactin (n=3)			RanklWT(n=4)	RanklΔTwist2(n=4)	RanklWT(n=3)	RanklΔTwist2(n=5)		RanklWT(n=4)	RanklΔTwist2(n=4)	RanklWT(n=3)	RanklΔTwist2(n=5)		RanklWT(n=4)	RanklΔTwist2(n=4)	RanklWT(n=3)	RanklΔTwist2(n=5)			RanklWT(n=49)	RanklΔTwist2(n=63)	RanklWT(n=53)	RanklΔTwist2(n=82)		RanklWT(n=49)	RanklΔTwist2(n=63)	RanklWT(n=53)	RanklΔTwist2(n=82)		RanklWT(n=49)	RanklΔTwist2(n=63)	RanklWT(n=53)	RanklΔTwist2(n=82)			RanklWT(n=3)	RanklΔTwist2-Het(n=4)
	6.8	0.5	6.4	0.2		6.66667	0.75	8	2.57143			1.31	6.53			3.90933	3.70662	7.81425	4.50027		7.53158	7.92995	16.8618	8.32711		750.1	742.571	972.625	743.727			3.47908	2.91456	7.60224	3.44846		6.41817	6.34461	14.0137	5.21132		714	640	966	737			16.8618	17.8657
	4.4	2	10.5	1		3.66667	3.6	3.83333	2.66667			0.77	5.04			4.43516	4.00428	7.85035	5.57032		9.16014	9.02631	19.3332	12.9003		754.929	731.286	978.056	788.067			2.88663	2.36918	5.67978	4.4429		5.28981	4.8012	11.424	8.6472		697	593	995	700			19.3332	15.7452
	4.2	0.25	6	3		0.833333	2.33333	5	0.5			0.99	8.3			3.35609	2.90351	8.84179	6.27414		6.97597	5.61971	20.7468	14.3724		647.412	620	1089.11	919.2			4.62596	3.84188	8.19795	5.44799		8.97872	8.04195	18.717	9.34238		851	770	968	789			20.7468	19.8728
	1.47619		8			1.66667		13								3.94683	3.4896		6.80126		7.8555	7.40568		14.8474		742.375	735.667		825.3			4.89522	3.42032	10.1015	2.3082		10.0401	6.78892	21.6343	4.21487		755	835	1050	535				15.9194
	1.16667					1													7.44968					17.7171					936.8			3.81404	3.5749	11.5699	4.14094		7.39186	7.4979	28.5918	7.60959		839	651	1013	947
																																4.2376	3.71442	6.63871	6.0712		8.64909	7.92242	12.8141	12.5217		895	669	1044	937
																																3.58836	4.39956	6.14703	6.67222		7.13821	9.7593	13.6305	13.5049		727	957	768	833
	Extended Figure_10a																															3.59075	2.91742	6.5769	4.13473		6.51462	6.02391	14.0692	8.49356		758	493	977	718			Extended Figure_10g
	RANKL+ cell numbers / villi					RANKL+ cell numbers / 200μm of crypt area																										4.44959	3.05113	6.76341	4.80179		8.47223	5.81245	18.773	8.40736		780	618	1016	570			Villus volume (106xμm3)
	Nulliparous		Lactation			Nulliparous		Lactation																								3.52612	4.11669	7.32299	4.28435		6.42304	9.02639	20.4704	9.53491		825	643	1006	607			Lactating mice
	RanklWT(n=47)	RanklΔTwist2 (n=9)	RanklWT (n=15)	RanklΔTwist2 (n=11)		RanklWT(n=26)	RanklΔTwist2 (n=23)	RanklWT (n=20)	RanklΔTwist2 (n=12)																							4.90141	3.02186	7.75264	5.64		12.3917	6.45689	22.0351	9.48831		927	771	934	880			RanklWT(n=53)	RanklΔTwist2-Het(n=50)
	7	1	7	0		6	2	6	5																							5.1593	3.62914	7.60007	3.63225		10.6183	6.88859	22.3511	7.53634		959	703	974	755			14.0137	16.8427
	8	0	7	0		7	0	9	6																							3.62554	4.56704	7.93239	5.06028		7.93357	9.94741	22.2276	8.90128		887	736	959	813			11.424	13.4479
	8	3	5	0		7	0	11	1																							2.79085	3.42059	6.60309	4.64995		6.36185	7.96688	18.2271	7.69788		638	761	897	920			18.717	18.5272
	9	3	9	0		7	1	9	2																							5.63021	4.87196	6.20525	4.43961		11.8942	11.1347	15.9604	7.44147		742	746	902	800			21.6343	25.2947
	2	0	6	1		3	5	8	3																							3.75967	5.31771	6.2728	4.43496		6.98531	12.0415	15.3434	7.98535		678	932	1090	751			28.5918	22.9199
	10	0	4	0		1	2	14	1																							6.43282	3.8513	8.47044	5.41058		13.8702	8.06528	19.0704	9.41807		735	892	1086	830			12.8141	14.2452
	4	0	5	0		3	5	3	0																							5.4734	3.01321	7.17168	5.73559		9.96098	6.41259	18.6061	10.7787		811	726	972	826			13.6305	19.0983
	8	0	11	1		2	4	6	0																							4.66265	4.14749	6.80409	4.08041		9.39769	8.48293	18.224	8.6006		847	883	1029	774			14.0692	13.8516
	5	1	5	1		0	2	7	1																							4.77915	4.11166	8.55541	1.38705		9.91951	9.32814	20.1763	2.59331		737	881	1041	315			18.773	16.467
	3		5	3		0	4	7	7																							1.95339	3.56709	7.47525	4.6612		3.37371	7.78496	19.2607	7.39978		475	694	934	555			20.4704	16.3749
	4		14	3		0	6	7	1																							5.24128	5.68885	5.3588	4.1212		10.2932	14.1327	14.2844	7.86752		726	797	997	770			22.0351	16.1063
	4		9			0	2	4	0																							5.327	3.26995	7.89454	5.77069		11.3876	7.28209	22.46	13.5659		812	658	1025	818			22.3511	20.3453
	2		13			4	5	1																								2.35563	3.20074	8.53167	4.98123		3.85408	7.01902	25.8595	10.7289		595	625	1015	820			22.2276	20.3998
	2		6			1	3	1																								3.15721	4.92588	12.8298	5.69824		5.05781	11.6952	27.2528	13.2134		657	808	931	798			18.2271	16.1991
	2		6			1	3	4																								3.51863	4.25781	5.40239	5.84943		7.15237	10.4338	12.2042	14.7712		679	861	867	801			15.9604	14.3248
	7					2	3	6																								2.52721	3.90279	5.66322	5.12628		4.96371	9.04707	14.335	11.6275		557	827	967	717			15.3434	17.5135
	2					1	1	5																								3.01184	4.14242	10.2056	5.18763		6.45709	8.43316	23.3998	12.2532		638	639	977	712			19.0704	11.3517
	3					0	3	12																								3.60342	3.29251	6.2826	5.01498		7.2947	7.08929	13.8729	11.1092		760	727	902	746			18.6061	13.9097
	2					1	1	17																								4.27678	3.224	6.83313	5.65656		10.1236	7.19188	15.8506	12.4055		613	673	977	778			18.224	23.6779
	7					3	2	10																								4.20096	3.84624	9.48167	5.38023		9.40806	8.808	22.3102	11.9441		761	796	997	827			20.1763	13.6859
	5					2	0																									4.40848	3.69779	2.98456	6.61842		8.38308	7.79621	6.01103	16.1381		775	714	691	854			19.2607	14.0347
	1					0	1																									2.96161	4.33081	10.4223	5.79911		5.3061	9.45987	23.7943	14.2818		668	752	1113	839			14.2844	13.231
	5					1	1																									4.06283	4.01869	6.53957	6.62042		8.68887	9.282	15.5712	16.0068		752	644	968	914			22.46	23.2129
	2					1																										3.4003	4.26137	5.08004	6.34617		7.04255	8.69813	11.2939	12.6711		611	717	899	845			25.8595	14.4472
	2					0																										4.38541	3.88622	10.061	4.209		9.77497	7.45072	24.6854	10.3794		725	693	1073	514			27.2528	12.4507
	0					3																										1.70831	2.82231	10.5778	5.29638		3.15351	5.30647	27.8607	12.4084		416	713	988	838			12.2042	17.935
	5																															1.37319	0.950602	6.64247	6.26338		2.60256	1.64226	16.4358	13.9898		430	355	982	942			14.335	11.3842
	3																															4.0932	4.25256	8.1302	6.41236		9.59575	8.21032	15.8745	14.3772		661	680	891	867			23.3998	16.6423
	1																															3.4128	4.2693	13.3728	6.47972		7.34827	8.68744	32.011	14.7511		664	738	1097	1062			13.8729	17.6134
	0																															2.95141	2.32893	8.52701	7.80129		6.23853	4.76886	19.1809	16.7258		639	678	971	929			15.8506	16.5089
	2																															5.1138	1.81462	10.2573	6.79604		9.97628	3.27187	23.2234	16.0292		871	483	1015	806			22.3102	26.0681
	0																															3.64046	4.02993	8.21767	6.59219		7.47789	8.66788	19.3853	16.0882		845	682	1025	850			6.01103	19.1313
	0																															2.56716	3.80375	8.38718	5.33599		4.86929	9.05925	18.1143	12.7923		546	826	1002	848			23.7943	21.7297
	3																															3.51143	3.88532	9.81256	5.04528		7.13295	8.76088	23.5088	10.9814		750	861	1069	984			15.5712	11.2636
	0																															3.92925	4.87236	6.93348	6.89906		8.10995	9.79787	16.7109	15.6898		767	823	899	939			11.2939	25.0052
	0																															5.23734	3.72426	9.19258	5.11606		10.6758	7.30628	18.757	12.2989		693	765	1111	965			24.6854	9.83771
	1																															3.94275	3.99443	12.1447	7.98335		7.66964	7.36741	30.5463	15.6497		762	809	1074	914			27.8607	26.8768
	0																															3.63245	2.85465	7.78679	3.21247		6.9322	6.53457	18.5811	7.06958		705	587	1103	568			16.4358	19.1017
	0																																4.45112	8.60044	7.67969			10.4188	17.8145	18.7422			867	1098	927			15.8745	20.2475
	0																																4.00152	11.0933	3.85767			8.17527	28.1822	7.24379			800	1136	514			32.011	24.2999
	1																																3.79275	8.56364	10.8731			8.09196	19.4142	26.1168			804	1191	941			19.1809	20.5842
	2																																4.59811	14.7477	6.88297			10.7577	38.4388	15.5453			843	1121	844			23.2234	19.1816
	1																																3.29357		5.41022			7.01824		8.98625			702		895			19.3853	17.2452
	1																																3.11081		6.26729			6.18812		14.5058			709		874			18.1143	21.2891
	1																																3.07576		11.2557			6.55676		26.5237			718		905			23.5088	21.6371
	2																																3.22013		4.59014			6.77687		8.09122			784		871			16.7109	14.6652
	0																																2.23026		4.65693			4.28562		11.1306			529		894			18.757	19.673
																																	2.08551		5.99189			3.94152		14.5636			521		941			30.5463	19.7754
																																	2.87432		8.53051			6.46675		19.7219			662		960			18.5811	11.3309
																																	3.54959		6.06093			6.97467		14.7866			857		987			17.8145	16.6519
																																	3.02022		7.95997			6.62861		19.8779			648		984			28.1822
																																	2.81336		7.60318			5.74426		18.8452			652		1001			19.4142
																																			8.28436					19.6465					1071			38.4388
																																			6.5419					15.7633					1009
																																			6.80643					15.7358					990
																																			8.58402					21.0481					954
																																			6.00116					13.7129					955
																																			6.49704					16.2882					929
																																			7.97141					18.3202					954
																																			10.0738					25.1656					1002
																																			8.12035					21.0351					1035
																																			8.19906					19.9266					1056
																																			7.25803					15.7463					922
																																			9.53803					23.4787					1047
																																			9.22318					22.0077					904
																																			7.22965					17.0291					745
																																			2.54824					4.57335					458
																																			11.3467					26.2297					998
																																			7.19547					16.3151					931
																																			9.87621					22.6738					980
																																			4.14348					9.30487					713











[truncated: 13 more columns]
