# Supplementary material for: RANK drives structured intestinal epithelial expansion during pregnancy
Source: Nature. 2024 Dec 4;637(8044):156–66. doi: 10.1038/s41586-024-08284-1 (PMC11666467; doi:10.1038/s41586-024-08284-1)
Supplement: Supplementary file 21 — Source Data Extended Data Fig. 11 [file 41586_2024_8284_MOESM21_ESM.xlsx]

## Sheet: Extended Fig.11
	Extended Figure_11d
		CD8 T cells		CD4 T cells		ILC3s		Mesenchymal cells
		Nulliparous	Lactation	Nulliparous	Lactation	Nulliparous	Lactation	Nulliparous	Lactation
	Rankl expressing cell number	13	18	66	167	53	131	0	8
	Rankl negative cell number	1596	2486	174	239	40	51	828	1229
