# Supplementary material for: RANK drives structured intestinal epithelial expansion during pregnancy
Source: Nature. 2024 Dec 4;637(8044):156–66. doi: 10.1038/s41586-024-08284-1 (PMC11666467; doi:10.1038/s41586-024-08284-1)
Supplement: Supplementary file 22 — Source Data Extended Data Fig. 12 [file 41586_2024_8284_MOESM22_ESM.xlsx]

## Sheet: Extended Fig.12
	Extended Figure_12a																															Extended Figure_12b						Extended Figure_12c
	Normalized icon counts (fold change)																															Serum iron (ug/ml)						Normalized icon counts (fold change)
	Caprylic acid					Decanoic acid					Myristic acid					Myristole acid					Palmitic acid					Oleic acid						Nulliparous		Lactation				Alanine					Valine					Tryptophan
	Nulliparous		Lactation			Nulliparous		Lactation			Nulliparous		Lactation			Nulliparous		Lactation			Nulliparous		Lactation			Nulliparous		Lactation				RankWT(n=8)	RankΔVil(n=8)	RankWT(n=10)	RankΔVil(n=8)			Nulliparous		Lactation			Nulliparous		Lactation			Nulliparous
	RankWT(n=7)	RankΔVil(n=6)	RankWT(n=6)	RankΔVil(n=7)		RankWT(n=7)	RankΔVil(n=6)	RankWT(n=6)	RankΔVil(n=7)		RankWT(n=7)	RankΔVil(n=6)	RankWT(n=6)	RankΔVil(n=7)		RankWT(n=7)	RankΔVil(n=6)	RankWT(n=6)	RankΔVil(n=7)		RankWT(n=7)	RankΔVil(n=6)	RankWT(n=6)	RankΔVil(n=7)		RankWT(n=7)	RankΔVil(n=6)	RankWT(n=6)	RankΔVil(n=7)			144	109	263	157			RankWT(n=7)	RankΔVil(n=6)	RankWT(n=6)	RankΔVil(n=7)		RankWT(n=7)	RankΔVil(n=6)	RankWT(n=6)	RankΔVil(n=7)		RankWT(n=7)	RankΔVil(n=6)
	1.27682	1.50764	3.32014	2.50327		1.0727	1.21218	14.2262	21.8069		1.0727	1.21218	14.2262	21.8069		1.26832	0.968365	1.16874	1.17027		1.11238	0.972334	0.811714	0.451634		1.13025	0.863947	0.910132	0.524489			153	149	193	211			0.966489	0.853812	1.21281	1.08912		1.12037	0.86079	0.695094	1.30092		1.03381	0.998364
	0.704061	0.561631	3.88777	2.48627		0.87649	0.670597	16.349	7.72218		0.87649	0.670597	16.349	7.72218		1.15514	1.14236	1.51255	1.73779		0.762548	0.402763	0.538122	0.667878		1.05467	1.08202	1.04152	0.903276			111	92	178	192			0.88616	0.605623	1.29014	1.29349		0.723252	1.05432	1.20376	0.932431		0.948756	0.770501
	1.0043	0.961415	3.77658	3.50955		1.20458	0.859103	21.5796	8.29648		1.20458	0.859103	21.5796	8.29648		1.47321	0.918809	1.54893	1.63711		1.37036	0.855451	0.540587	0.692812		1.26537	0.837895	0.893822	1.41481			84	140	189	189			0.857408	0.84957	0.892833	1.05425		1.07926	0.716301	0.672084	1.07627		1.1013	0.969977
	1.51531	1.9815	2.34921	3.36906		0.87497	1.21901	13.1756	16.7788		0.87497	1.21901	13.1756	16.7788		0.381217	1.36372	1.0398	0.875388		0.679384	1.12771	0.936017	0.664184		0.772572	1.21567	0.801098	0.852001			116	140	174	167			1.66614	0.772132	1.63224	1.92641		0.903394	1.36069	1.01343	1.288		1.10454	0.797669
	0.583787	0.768782	4.43593	2.23733		0.851759	0.812908	31.0686	10.145		0.851759	0.812908	31.0686	10.145		0.586489	0.505395	1.75236	0.90847		0.838608	1.01854	0.73987	0.886998		0.974218	0.56649	1.21001	0.848974			106	84	215	141			0.847665	1.24722	1.26105	1.40086		0.784155	0.823097	0.675815	1.41155		1.0969	0.946845
	0.857923	0.711172	3.90423	0.99562		1.13035	0.927046	26.8727	0.665697		1.13035	0.927046	26.8727	0.665697		1.09834	0.985464	2.55144	0.637611		1.13902	1.12468	0.691662	0.784397		0.820303	0.855918	1.36355	1.13594			89	66	211	178			1.06045	0.918778	0.840154	1.22773		1.32219	1.06548	0.75325	0.68705		0.778014	1.13516
	1.0578			2.55484		0.989152			16.0774		0.989152			16.0774		1.03728			1.5607		1.09769			0.667679		0.982622			0.970737			108	82	220	159			0.715697			1.17761		1.06739			0.738931		0.936689
																																		203
																																		268
	Linoleic acid					Arachidonic acid					Eicosadienoic acid					Eicosatrienoic acid					Eicosapentanoic acid					Triglycerides												Asparagine					Glutamic acid					Phenylalanine
	Nulliparous		Lactation			Nulliparous		Lactation			Nulliparous		Lactation			Nulliparous		Lactation			Nulliparous		Lactation			Nulliparous		Lactation										Nulliparous		Lactation			Nulliparous		Lactation			Nulliparous
	RankWT(n=7)	RankΔVil(n=6)	RankWT(n=6)	RankΔVil(n=7)		RankWT(n=7)	RankΔVil(n=6)	RankWT(n=6)	RankΔVil(n=7)		RankWT(n=7)	RankΔVil(n=6)	RankWT(n=6)	RankΔVil(n=7)		RankWT(n=7)	RankΔVil(n=6)	RankWT(n=6)	RankΔVil(n=7)		RankWT(n=7)	RankΔVil(n=6)	RankWT(n=6)	RankΔVil(n=7)		RankWT(n=7)	RankΔVil(n=6)	RankWT(n=6)	RankΔVil(n=7)									RankWT(n=7)	RankΔVil(n=6)	RankWT(n=6)	RankΔVil(n=7)		RankWT(n=7)	RankΔVil(n=6)	RankWT(n=6)	RankΔVil(n=7)		RankWT(n=7)	RankΔVil(n=6)
	1.35703	1.06245	0.959062	0.523807		1.21773	1.05059	1.69443	1.53723		1.1365	0.991535	6.17452	3.87608		1.04242	0.989871	3.65696	2.5634		1.04242	0.989871	3.65696	2.5634		0.830884	0.574296	2.42252	0.64214									1.18385	0.763499	0.991507	1.54569		1.00923	0.793637	1.19597	1.04416		1.07261	0.977618
	1.0392	1.20337	1.06989	0.967858		1.32541	1.18871	1.88679	1.58879		1.08293	0.924176	9.14563	8.45302		1.45064	1.20883	4.27173	3.32056		1.45064	1.20883	4.27173	3.32056		1.04214	1.60021	0.895318	0.720241									0.845073	0.801342	1.36889	1.03434		0.955028	0.991219	1.0609	0.793126		0.987284	0.944855
	1.24802	0.746465	0.828197	1.41623		1.05303	0.876697	2.28207	1.76931		1.02428	1.02395	6.91755	8.16806		0.88529	0.920045	4.39959	3.74374		0.88529	0.920045	4.39959	3.74374		0.470222	0.636949	1.88066	1.02761									1.23786	1.26112	1.14177	1.236		0.924011	1.00138	1.28291	1.62875		1.13744	0.866936
	0.588103	1.10613	0.768969	0.45381		0.716082	0.998446	1.69594	1.35259		0.822409	1.10983	6.11194	4.59348		0.817726	0.885099	3.73598	3.04938		0.817726	0.885099	3.73598	3.04938		1.27657	0.515538	1.32727	1.47391									1.18501	1.09089	1.34137	1.11608		1.28717	1.08221	1.08551	1.39676		0.923798	1.05606
	0.766487	0.739193	1.01932	0.687346		0.888696	0.743434	2.1326	1.5175		0.866614	0.845859	9.55382	6.73699		0.908495	0.833097	5.2806	3.07475		0.908495	0.833097	5.2806	3.07475		1.35105	0.681317	1.25161	1.0956									0.770347	1.19597	1.0566	1.20719		1.09236	1.0435	1.36045	0.862374		0.87633	0.895801
	0.944488	0.88086	1.26588	0.987706		0.895208	1.05052	1.75637	0.902932		1.07338	0.972591	7.67997	0.925233		0.997266	1.05363	3.92698	0.967328		0.997266	1.05363	3.92698	0.967328		1.17009	1.0621	1.14201	0.862135									0.929424	0.875153	1.1571	0.93565		0.960014	0.84692	0.845922	0.848423		0.995805	1.16527
	1.05667			0.90584		0.903837			1.70032		0.993887			6.46545		0.898159			3.85349		0.898159			3.85349		0.859039			0.786142									0.848429			0.966201		0.772185			1.18896		1.00674
	Vitamin B1					Vitamin B2					Vitamin B4					Vitmain C
	Nulliparous		Lactation			Nulliparous		Lactation			Nulliparous		Lactation			Nulliparous		Lactation
	RankWT(n=7)	RankΔVil(n=6)	RankWT(n=6)	RankΔVil(n=7)		RankWT(n=7)	RankΔVil(n=6)	RankWT(n=6)	RankΔVil(n=7)		RankWT(n=7)	RankΔVil(n=6)	RankWT(n=6)	RankΔVil(n=7)		RankWT(n=7)	RankΔVil(n=6)	RankWT(n=6)	RankΔVil(n=7)
	1.1976	1.08072	0.704674	0.797844		1.0112	1.06018	1.30217	1.27563		0.816434	0.983243	0.826919	1.72091		0.699951	0.832246	0.4866	0.319704
	1.25097	1.43333	0.845058	0.759893		0.755612	0.942252	1.13348	1.46193		1.07503	0.716762	0.928083	0.661198		0.967906	0.548149	0.498694	0.855451
	1.01339	1.10273	0.834336	0.854403		1.15932	0.885055	1.23841	1.27112		0.860905	1.23921	0.723865	0.83109		1.90524	0.508621	0.608864	0.57177
	0.87289	0.984561	0.659937	0.526488		1.25514	0.921905	1.19511	0.425835		1.37676	0.752682	1.05407	1.2698		0.578981	0.861299	0.478509	0.392871
	0.842174	0.746074	0.81331	0.59257		0.465838	1.36514	0.56914	0.676363		1.19472	0.975965	0.801138	0.553919		1.44943	0.707493	0.581052	0.88184
	1.01124	0.930543	0.789597	0.922899		1.34369	1.45459	1.29472	1.42473		0.841238	0.884124	0.657219	1.08562		0.75953	0.470652	0.675937	0.610923
	0.811738			0.693845		1.00919			1.03758		0.834919			0.691838		0.638963			0.37606
[truncated: 14 more columns]
