# Supplementary material for: RANK drives structured intestinal epithelial expansion during pregnancy
Source: Nature. 2024 Dec 4;637(8044):156–66. doi: 10.1038/s41586-024-08284-1 (PMC11666467; doi:10.1038/s41586-024-08284-1)
Supplement: Supplementary file 23 — Source Data Extended Data Fig. 13 [file 41586_2024_8284_MOESM23_ESM.xlsx]

## Sheet: Extended Fig.13
	Extended Figure_13a																									Extended Figure_13b													Extended Figure_13c
	Normalized icon counts (fold change)																									Normalized icon counts (fold change)													Normalized icon counts (fold change)
	Caprylic acid			Decanoic acid			Lauric acid			Myristic acid			Myristoleic acid			Palmitic acid			Oleic acid			Linoleic acid				Vitamin A			Vitamin B1			Vitamin B2			Vitamin B4				Alanine			Valine			Tryptophan			Leucin-Isoleucin
	RankWT(n=6)	RankΔVil(n=6)		RankWT(n=6)	RankΔVil(n=6)		RankWT(n=6)	RankΔVil(n=6)		RankWT(n=6)	RankΔVil(n=6)		RankWT(n=6)	RankΔVil(n=6)		RankWT(n=6)	RankΔVil(n=6)		RankWT(n=6)	RankΔVil(n=6)		RankWT(n=6)	RankΔVil(n=6)			RankWT(n=6)	RankΔVil(n=6)		RankWT(n=6)	RankΔVil(n=6)		RankWT(n=6)	RankΔVil(n=6)		RankWT(n=6)	RankΔVil(n=6)			RankWT(n=6)	RankΔVil(n=6)		RankWT(n=6)	RankΔVil(n=6)		RankWT(n=6)	RankΔVil(n=6)		RankWT(n=6)	RankΔVil(n=6)
	0.940736	0.558886		1.04267	0.546262		0.95472	0.457557		0.899135	0.42733		1.03253	0.485011		0.675341	0.557955		0.927487	0.25141		0.713847	0.68673			1.07279	0.718716		1.12426	0.990231		1.13144	1.14358		0.688262	0.607873			1.01042	0.703931		1.96087	0.438758		0.63312	0.445546		1.14653	0.681282
	1.46864	0.411597		1.64215	0.286152		1.834	0.257574		1.96032	0.217092		1.57149	0.435893		1.59922	0.284225		2.11846	0.167959		1.48661	0.287483			1.55087	0.0554938		0.938249	0.971985		1.16777	0.530058		0.901103	1.16826			1.03657	0.697694		1.38549	0.215118		1.00243	0.154481		1.27857	0.329815
	0.807448	0.424348		0.717346	0.362448		0.681486	0.341733		0.851406	0.340976		0.927073	0.447509		0.977094	0.548227		0.838448	0.306522		0.88162	0.52558			1.04378	0.419352		0.969995	0.964065		1.19358	0.88107		1.22785	1.31238			0.705409	0.605847		0.344601	0.376306		0.718212	0.750096		0.633501	0.653585
	0.497662	0.399944		0.383832	0.403001		0.39714	0.35818		0.412428	0.393981		0.461978	0.387082		0.726242	0.669639		0.15584	0.280284		0.595121	0.629985			0.484663	0.605001		1.01315	1.22166		0.764212	0.991956		1.1005	1.20373			1.07081	1.06057		0.681791	0.9794		0.973059	1.2714		0.898259	1.351
	0.571959	0.395189		0.480438	0.28947		0.431523	0.25952		0.465205	0.273333		0.470868	0.292931		0.626165	0.525384		0.318185	0.165669		0.610152	0.443465			0.466865	0.410206		0.983812	1.0892		0.993646	1.04036		1.2207	1.18561			1.06002	1.39275		1.00253	1.93162		1.29451	1.93217		0.96496	1.90188
	1.71355	0.581256		1.73356	0.532748		1.70113	0.513816		1.4115	0.550221		1.53606	0.711961		1.39594	0.840224		1.64158	0.440783		1.71265	0.857241			1.38104	0.645237		0.97054	0.861994		0.74935	0.976607		0.861586	0.775059			1.11678	0.746107		0.624716	0.98635		1.37867	0.511886		1.07819	0.723392
	Arachidonic acid			Arachidic acid			Eicosadienoic acid			Eicosatrienoic acid			Eicosapentanoic acid			Eicosahexanoic acid			Triglycerides																				Phenylalanine			Glutamine			Lysine			Tyrosine
	RankWT(n=6)	RankΔVil(n=6)		RankWT(n=6)	RankΔVil(n=6)		RankWT(n=6)	RankΔVil(n=6)		RankWT(n=6)	RankΔVil(n=6)		RankWT(n=6)	RankΔVil(n=6)		RankWT(n=6)	RankΔVil(n=6)		RankWT(n=6)	RankΔVil(n=6)																			RankWT(n=6)	RankΔVil(n=6)		RankWT(n=6)	RankΔVil(n=6)		RankWT(n=6)	RankΔVil(n=6)		RankWT(n=6)	RankΔVil(n=6)
	0.846963	0.787805		1.04182	0.604554		0.555688	0.5476		0.650534	0.605263		1.15269	1.1796		0.712777	0.705717		0.782303	0.839571																			0.578008	0.537935		0.871237	0.62559		1.33593	0.546116		0.719761	0.58259
	1.0536	0.382436		1.80369	0.0632826		1.45988	0.113155		1.35074	0.184681		1.14128	0.578878		1.55177	0.142975		1.36761	0.0391693																			1.30772	0.478319		1.03554	0.633358		0.72372	0.929902		0.999681	0.187396
	1.18723	0.753762		0.887382	0.419583		0.974107	0.758674		1.13062	0.717601		1.15733	0.477786		1.06325	0.703935		1.21718	0.756382																			0.822808	0.776383		0.660379	0.751616		0.509499	0.818026		0.733895	0.895253
	0.922464	0.758359		0.626713	0.738038		0.759198	1.06588		0.835159	0.788617		0.663055	0.477807		0.73531	0.795582		0.875188	0.804417																			0.869502	1.13642		1.07545	1.12528		1.18631	0.767193		0.991617	1.41671
	0.923935	1.04705		0.485346	0.415471		0.898791	0.645963		0.825032	0.556344		0.478723	0.535639		0.67639	0.50973		0.789525	0.446271																			1.19127	0.992881		1.10375	1.69969		1.04535	2.37125		1.43167	2.25461
	1.06581	1.07309		1.15504	0.554908		1.35233	0.865459		1.20791	0.945292		1.40692	0.882475		1.2605	0.848508		0.968196	0.945451																			1.23069	0.33236		1.25365	0.58864		1.19919	0.992219		1.12337	0.586659
