# Supplementary material for: RANK drives structured intestinal epithelial expansion during pregnancy
Source: Nature. 2024 Dec 4;637(8044):156–66. doi: 10.1038/s41586-024-08284-1 (PMC11666467; doi:10.1038/s41586-024-08284-1)
Supplement: Supplementary file 24 — Source Data Extended Data Fig. 14 [file 41586_2024_8284_MOESM24_ESM.xlsx]

## Sheet: Extended Fig.14
	Extended Figure_14a				Extended Figure_14b
	Body weight (g)					body weight (g)
	Embryos of RankWT mother (n=18)	Embryos of RankΔVil mother (n=13)			Age (weeks after birth)	Offspring from RankWT mother (n=20)																				Offspring from RankΔVil mother (n=23)
	1.22	1.18			1	4.3	4.2	4	4.3	4.5	4.3	4.3	3.8	4.1	4	3.8	4	4.3	5.01	4.3	5.12	4.74	4.2	4.3	4.1	4.2	4.2	4	4.7	4	3.4	3.5	3.2	2.9	3	4	3.3	4.64	3.62	3.7	3.7	3.2	3.7	3.7	3.5	3.7	4	3.9
	1.15	1.17			2	7.3	6.9	6.9	7.4	7.4	7.4	7.2	6.1	6.8	6.4	6.5	7	7.2	8.97	7.7	8.79	8.43	6.7	6.4	5.4	5.7	6	5.9	6.3	5.6	5.9	6	4.9	5.1	5.3	7.7	5.8	7.91	7.7	5.9	5.6	4.7	5.9	5.9	4.7	5.2	5.7	5.9
	1.22	1.2			3	9.3	9.2	9.1	10.1	9.9	10.1	9.9	8.4	9.7	9.2	9	11.1	10.3	11.3	10.2	12.3	10.2	9.3	8.6	8.8	7.5	7.7	7.6	8.6	7.4	8	8.4	6.9	7.1	7.5	11	9.4	10.9	9.4	8.1	7.6	6.2	8.2	8.1	6.3	6.7	7.4	8
	1.12	1.11			4	16.3	15.5	15.7	16.5	14	16.3	17	13.6	14.7	14.4	15	15.7	15.4	18	15.4	17.8	14.7	13	12.7	12.2	13.2	13.1	13.9	14.7	13.4	11.4	13.8	9.9	12.7	13.2	15.3	13	16.6	14.9	11.2	11.4	9.2	11.9	11.7	9.9	10.3	10.5	11.6
	1.22	1.21			6	23.9	22.5	23.1	21.1	20.3	21	21.7	19.6	20.6	21.1	22.2	23.7	23.4	25.4	22.6	24.9	21.2	21.7	20.4	20	20.8	19.8	21.3	22.7	20.9	19.3	20.8	16.9	17.5	19.2	22.9	20.3	23.2	23	19.7	19.9	17.2	20.6	20.7	18	17.1	18.4	19.3
	1.26	1.2			8	27.3	24.4	26.8	23.8	25.8	24.2	25	23.5	23.1	24.9	25.6	27.5	27.4	27.9	24.7	26.9	23.2	24.9	23.7	22.8	23.8	21.3	24	25.2	23.6	23.3	23.8	22.4	21.9	22.7	25.5	22.7	26.1	26	22.5	23.1	20.7	25	24.5	22	21.7	22.3	23
	1.3	1.18			10	29.2	27.1	28.9	25.6	28.2	26.7	26.7	26.4	24.9	27.2	28.2	29	29.6	30.4	28.3	29.2	26.5	27.5	26.5	26	25.9	23.1	25.3	27.8	26.1	26.9	26.1	26	25	25.2	27.9	25.3	29.1	28.3	25.1	25.2	25	27.5	26.8	24.3	24	24.2	25.6
	1.22	1.17			12	30.6	28.2	29.9	27.8	29.8	28.3	28.7	28.3	26.2	28.8	30.3	30.8	30.7	32.2	29.9	30.8	27.7	29.1	27.3	27.2	27.6	24.5	27.3	29	27.3	29.3	27.3	28.5	26.5	26.5	30.3	27.4	30.4	30.7	26.4	26.8	27.6	29.5	28.4	25.9	25.3	25.7	27.3
	1.2	1.14			14	31.4	28.8	29.7	28.6	32.1	29.5	29.8	29.6	27.9	29.7	30.2	31.3	31.8	33.3	31.5	32.2	29	30.8	29.1	29.4	28.6	24.6	28.2	29.7	27.5	31	28.3	30.2	27.7	28.1	30.9	28.3	31.5	32	27.9	27.8	28.7	30.8	31.2	27	26.4	27.3	28.1
	1.35	1.11			16	32.2	29.2	30.4	29.1	33	30.5	31.3	31	30	30.6	32.1	32.4	32.4	35.2	32.7	33.2	30.9	31.8	30.4	29.4	30.2	26.1	28.6	30.8	29.2	32.3	29.3	30.2	28	28.4	31.5	28.7	32.4	32	29.3	29.3	29.7	31	32	27.8	27.9	28.3	29.9
	1.25	1.14			18	33.3	32.3	32	30.3	33.1	31	31.2	31.8	30	31.6	32.1	33.2	33.4	36.3	34.3	34.1	31.8	33	31.3	30.6	30.8	26.4	30.2	31.8	30.2	32.8	30.8	31.5	29.1	29.8	32.7	29.4	32.5	32.9	30.7	30.3	30.3	32.7	32.8	28.4	28.4	29.4	30.7
	1.25	1.1			20	34.8	32.3	33.9	31.9	34.2	31.8	31.6	32	31.3	32.2	32.6	33.4	34.1	37.6	35	35.8	32.6	34.1	31.4	31.7	31.6	27.8	30.4	33.1	31	34.1	31.6	31.8	31	30.2	32.8	29.9	33	33.1	31.8	29.3	30.3	32.4	32.8	28.7	29.9	29.2	31.9
	1.3	1.14			22	34.4	32.5	33.7	33.3	33.7	32	32	33.8	32.5	34.2	33.6	34.3	34.8	38.3	36.5	36.1	34	35.6	32.6	32.9	32.8	29.5	30.7	34.6	32.8	34.5	31.3	32.4	31.6	30.8	34.2	29.8	34	33.8	32.7	30.5	30.6	33.2	33.3	29	30.7	30.4	32.3
	1.16				24	35.4	33	34.8	33	35.1	32.4	32.7	34.4	33	33.3	35	36	35.5	39	37.1	37.6	34.7	36.5	32.6	34.2	33.4	29	31.2	34.6	33.2	36.6	31.3	32.7	32	31.3	35.1	30.9	34.6	33.8	34.1	31.3	30.6	33.7	33	29.3	31	30.7	33.1
	1.35
	1.31
	1.17
	1.36
	Extended Figure_14c						Extended Figure_14d				Extended Figure_14e
		Body weight (g)					Body weight (g)					body weight (g)
		Offpsring of RankWT mother (n=17)	Offpsring of RankΔVil mother (n=14)				Offpsring of RankWT mother (n=48)	Offpsring of RankΔVil mother (n=54)			Time on HFD (wks)	Offspring from RankWT mother (n=18)																		Offspring from RankΔVil mother (n=16)
	genotype	RankWT	RankWT (n=8)	RankHet (n=6)			8	7			3	31.1	30.3	25	26.2	27.1	27.5	28	29.9	30.7	31.7	27.6	27.4	32.5	32.1	29.6	30.5	24.5	30.5	28	28.3	33.7	29.3	27.4	23.7	25.8	24.7	22.6	27	27.8	25.7	27.4	27.1	30.2	24.6
	mother	RankWT	RankΔVil	RankΔVil			4	6			6	40.5	40.3	32	29.9	31.5	31.6	31.6	34.2	38.4	37.5	32.4	34.8	41.5	41	36.4	38.4	30.7	37.8	33.1	34.3	46.1	39.2	34.5	28.6	30.4	32.4	25.1	36.6	33.3	31.5	34.5	31.8	34.5	29.5
		9.3	7.5	8.6			8	8			9	48	47.4	38.7	34.9	37.4	35.5	36.2	41.1	46.2	44	38.8	43	49.7	47.5	43.4	45.4	36.5	44.8	37.5	40.8	52.1	48.6	41.1	32.9	34.2	37.7	28.2	42	39.8	37.9	40.9	36.8	39.8	34.4
		9.2	7.7	8			9	6			12	50.5	51.5	46.9	39.9	41.7	39.3	41.5	46.7	49.4	48	43.6	46.2	50.3	48.5	47.6	47.3	42.6	49.5	42.7	48.4	55.7	51.4	45.6	40.3	39.8	46	33	47.1	44	43.1	43.3	40.3	45.2	37.7
		9.1	7.6	7.1			8	9			15	53	55.8	50.1	44.7	49	45.5	46.9	49.9	52.6	51.7	48.7	49.4	54.2	51.3	49.6	49.2	47.8	51.8	47.8	51.4	57.7	53.3	49.3	45.8	44.1	48.9	36.6	52.4	51	47.5	49.8	44.4	49.7	41.7
		10.1	7.4	7.5			9	6			18	53.4	56.9	50.9	49	51.1	49.2	48.8	52	52.6	52.6	50.6	50.3	56.4	52.7	51.2	50.9	48.8	52.1	48.6	53.5	59.3	54.9	51	47.3	46.9	49.1	39.6	52.3	52.4	48.7	50.4	47.9	50.4	46.1
		9.9	8.4	9.4			5	5			21	55	59.6	52.4	50.5	52	50.5	50.1	53.9	54.6	54	52	52.4	58	54.1	52.7	51.5	49	53.4	50.7	54.4	60.3	54.9	52	49.4	47.8	50.2	41.1	53.4	53.6	49.2	51.8	49.3	51.7	48.2
		10.1	6.9	10.9			7	6
		9.9	11				5	6
		8.4	9.4				6	7			Extended Figure_14f
		9.7					7	7				Glucose levels of mice fed with normal diet (mg dl-1)
		9.2					7	10			Time (min)	Offspring from RankWT mother (n=10)										Offspring from RankΔVil mother (n=8)
		9					6	6			0	109	108	110	113	99	77	84	129	115	128	92	88	98	93	92	106	93	91
		11.1					7	8			15	349.5	362.5	345.5	374	305.5	291	314.5	371	401.5	369	358.5	456.5	327	347	384	307	318.5	352.5
		10.3					7	9			30	406.5	404.5	354	368	374	288	260.5	315.5	391	340	295	433.5	357.5	435	352	279	251	300
		11.3					9	6			45	332.5	404	278.5	311.5	316.5	212	236.5	231	333.5	260.5	235	329.5	299.5	386.5	257.5	215.5	200.5	191
		10.2					5	7			60	267	296.5	239	269.5	232	181.5	197	220.5	328.5	220	179	258.5	225.5	290.5	200	185	169.5	164.5
		12.3					7	7			120	163	146	138	164	162	107	139	148	164	143	114	140	120	149	143	130	140	130
		10.2					5	11
							7	9
							7	9			Extended Figure_14g
							7	10			Glucose AUC (mg dl-1 x time; x104)
							5	6			normal diet
							6	9			Offspring from RankWT mother (n=10)	Offspring from RankΔVil mother (n=8)
							8	7			3.2048	2.415
							8	7			3.3874	3.2846
							7	3			2.8598	2.7551
							8	10			3.1676	3.3589
							9	9			2.9243	2.7383
							5	7			2.2459	2.3655
							5	6			2.436	2.2804
							4	6			2.7439	2.3404
							4	9			3.4991
							5	3			2.8043
							7	4
							7	7
							8	7
							8	7
							4	4
							7	6
							6	7
							4	8
							6	7
							7	6
							8	6
							5	6
							9	7
							6	4
								7
								6
								5
								7
								6
								8
