# Supplementary material for: RANK drives structured intestinal epithelial expansion during pregnancy
Source: Nature. 2024 Dec 4;637(8044):156–66. doi: 10.1038/s41586-024-08284-1 (PMC11666467; doi:10.1038/s41586-024-08284-1)
Supplement: Supplementary file 25 — Source Data Extended Data Fig. 15 [file 41586_2024_8284_MOESM25_ESM.xlsx]

## Sheet: Extended Fig.15
	Extended Figure_15c
	Relative mRNA expression
	BIRC2					BIRC3					TNFAIP3					BCL2L1					BMP2					ID2					OLFM4
	12 hours after stiumulation		96 hours after stiumulation			12 hours after stiumulation		96 hours after stiumulation			12 hours after stiumulation		96 hours after stiumulation			12 hours after stiumulation		96 hours after stiumulation			12 hours after stiumulation		96 hours after stiumulation			12 hours after stiumulation		96 hours after stiumulation			12 hours after stiumulation		96 hours after stiumulation
	Control (n=4)	RANKL (n=4)	Control (n=4)	RANKL (n=4)		Control (n=4)	RANKL (n=4)	Control (n=4)	RANKL (n=4)		Control (n=4)	RANKL (n=4)	Control (n=4)	RANKL (n=4)		Control (n=4)	RANKL (n=4)	Control (n=4)	RANKL (n=4)		Control (n=4)	RANKL (n=4)	Control (n=4)	RANKL (n=4)		Control (n=4)	RANKL (n=4)	Control (n=4)	RANKL (n=4)		Control (n=4)	RANKL (n=4)	Control (n=4)	RANKL (n=4)
	1.31	2.43	0.98	2.04		1.25	59.13	0.97	28.5		1.1	31.35	1.02	14.04		0.95	2.04	0.89	2.39		0.95	3.77	1	3.04		1.05	1.44	0.82	3.1		1.05	0.75	0.84	0.37
	0.96	1.92	1	1.95		0.96	44.52	1	22.79		0.95	25.74	0.92	11.79		0.94	1.95	1.01	2.28		1.01	3.23	1.17	2.84		1.07	1.26	1.16	2.91		1.13	0.76	1.2	0.33
	0.9	2.25	1.1	1.88		0.84	48.83	1.12	24.45		0.98	29.56	1.14	12.7		1.08	2.11	1.11	2.38		1	3.6	0.99	2.47		0.89	1.3	1.01	2.74		0.85	0.74	0.97	0.34
	0.88	2.72	0.93	1.98		1	56.73	0.92	23		0.98	33.47	0.93	12.72		1.04	2.29	1.01	2.22		1.04	4.14	0.87	1.96		1	1.53	1.03	2.78		0.98	0.85	1.03	0.31
	Extended Figure_15d				Extended Figure_15e				Extended Figure_15f
	Organoid area (μm2 x 103)				Organods growth (MTT OD)				S phase (%)			S phase (%)			subG1 + G1 phase (%)			subG1 + G1 phase (%)
	Control (n=83)	RANKL (n=54)			Control (n=20)	RANKL (n=20)			24 hours			72 hours			24 hours			72 hours
	4.637	7.11			0.08	0.158			control (n=14)	RANKL (n=18)		control (n=16)	RANKL (n=18)		control (n=14)	RANKL (n=18)		control (n=16)	RANKL (n=18)
	10.139	4.365			0.07	0.139			8.55	9.45		7.08	1.17		83.9	85.3		84.3	87.5
	4.098	8.875			0.085	0.143			6.21	9.75		11.1	2.04		85.1	80.1		81.3	83.7
	3.284	14.197			0.086	0.152			5.77	10.2		7.25	2.47		85.1	83.1		87.18	85.5
	8.91	8.753			0.081	0.164			9.13	9.91		5.64	3.19		79.6	83.4		86.1	87.4
	7.748	7.536			0.082	0.162			7.47	8.55		9.98	1.79		86.8	83.3		83.3	82.3
	3.84	9.588			0.069	0.108			8.11	12.3		9.15	2.55		86.2	83.8		82.3	81.1
	4.929	12.294			0.068	0.196			6.45	14.1		8.63	2		88.2	79.5		86.6	92.1
	9.887	41.579			0.08	0.096			6.28	8.24		8.06	2.05		90.2	86.9		87.5	90.9
	6.097	16.36			0.062	0.182			6.12	11.5		7.72	2.12		89.5	81		86.7	91.2
	10.768	8.332			0.022	0.113			6.66	11.5		5.03	1.15		87.6	83.6		89	91.3
	4.643	19.995			0.059	0.102			11	10.5		11.1	3.23		83.8	84.4		84.7	90
	5.979	6.224			0.046	0.163			5.49	6.42		12.3	1.13		89.3	90.5		81	91
	8.09	29.135			0.023	0.102			7.21	16.9		11.4	4.7		89	77.1		80.6	86.5
	5.923	10.982			0.031	0.093			7.09	14		11.2	3.47		88.8	79.1		83.2	88.9
	5.378	4.813			0.044	0.096				13.1		10.3	3.54			78.6		84.85	87.1
	4.11	8.067			0.036	0.085				11.9		11.5	3.92			81.07		86.3	89.3
	2.976	11.995			0.043	0.102				10.7			3.83			84.6			86.91
	2.925	23.575			0.043	0.135				14			5.18			79.5			85.7
	5.339	4.072			0.034	0.056
	13.261	10.186
	9.797	12.476
	3.071	22.939
	7.158	8.653
	5.721	10.114
	5.957	13.146
	6.417	29.766
	8.365	13.378
	3.599	29.003
	9.061	37.28
	3.784	8.626
	4.626	24.272
	11.722	48.301
	8.247	39.897
	2.964	9.052
	7.051	18.745
	14.097	5.477
	9.589	38.436
	7.787	6.329
	3.733	29.318
	5.333	5.273
	5.249	6.872
	8.898	15.741
	3.138	10.905
	3.79	5.217
	4.598	11.879
	9.162	64.694
	3.324	30.07
	8.298	21.843
	6.35	19.658
	2.818	20.277
	2.953	6.39
	3.587	17.168
	5.115	9.461
	8.084
	6.496
	13.856
	14.363
	13.013
	4.006
	3.154
	14.728
	2.833
	26.872
	6.999
	16.349
	5.516
	4.703
	6.042
	3.126
	35.354
	4.249
	4.299
	6.523
	3.563
	5.273
	4.719
	4.293
	4.747
	3.74
	5.942
	5.522
	5.87
